# Supplementary material for: Development of Coaching Support for LiveWell: A Smartphone-Based Self-Management Intervention for Bipolar Disorder
Source: JMIR Form Res. 2021 Mar 24;5(3):e25810. doi: 10.2196/25810 (PMC8075075; doi:10.2196/25810)
Supplement: Multimedia Appendix 2 [file formative_v5i3e25810_app2.xlsx]

## Sheet: Phone Training
Script	Excerpt	BCT/MIT	Code	Coder	Rating	Notes
Phone Training	Welcome. Thanks for coming to participate in the LiveWell study. I’m [name]. I will be working as a coach to follow along with you while you participate in the study. You have been randomly assigned to the behavioral data collection and self-management arm of the study. • As we talk today, I’ll take some notes • Audio recording- only study team listens • Today, about 1 hour • Go over how to use t…	MIT	Affirmation	PB, AM	2
Phone Training	Welcome. Thanks for coming to participate in the LiveWell study. I’m [name]. I will be working as a coach to follow along with you while you participate in the study. You have been randomly assigned to the behavioral data collection and self-management arm of the study. • As we talk today, I’ll take some notes • Audio recording- only study team listens • Today, about 1 hour • Go over how to use t…	MIT	Agenda Mapping	PB, AM	3
Phone Training	[Make links between the participant responses and how the application might be useful.]	MIT	Elicit-Provide-Elicit	PB, AM	2
Phone Training	How did you decide to participate in this program?	MIT	DARN Questions	PB, AM	1
Phone Training	What would you like to be different at the end of this program?	BCT	Goal Setting (Outcome)	PB, AM	1
Phone Training	Overview: • LiveWell focuses on self-management tools to help decrease mood episodes • Medications shown reduce risk symptoms and episodes in bipolar disorder • Most people know about the need for medications in bipolar disorder • Self-management cuts down symptoms up to 50% compared with medications alone • Many people do not know about these tools	BCT	Information About Health Consequences	PB, AM	1
Phone Training	What do you do to manage bipolar disorder now? [Make links between the participant responses and how the application might be useful.]	MIT	Open-Ended Questions	PB, AM	1
Phone Training	What do you do to manage bipolar disorder now? [Make links between the participant responses and how the application might be useful.]	MIT	Elicit-Provide-Elicit	PB, AM	1
Phone Training	General Rationale • Time-limited, 4-month treatment • Help you learn more about your symptoms • Identify ways to reduce their likelihood of occurring • Manage them when they occur • Hopefully in the future be better prepared to manage bipolar	BCT	Information About Health Consequences	PB, AM	1
Phone Training	Wellness Rating Scale • Important part of LiveWell is knowing how you’re doing each day • Different people describe this differently • Before we go to the application, we’ll create your personalized wellness rating scale • Let’s review this [HANDOUT 1] • You will write down 3-5 brief statements for each rating • Can describe your o Moods and emotions o Kind of thoughts you have o Whether your thi…	BCT	Social Comparison	PB, AM	2
Phone Training	Wellness Rating Scale • Important part of LiveWell is knowing how you’re doing each day • Different people describe this differently • Before we go to the application, we’ll create your personalized wellness rating scale • Let’s review this [HANDOUT 1] • You will write down 3-5 brief statements for each rating • Can describe your o Moods and emotions o Kind of thoughts you have o Whether your thi…	MIT	Agenda Mapping	PB, AM	2
Phone Training	Wellness Rating Scale • Important part of LiveWell is knowing how you’re doing each day • Different people describe this differently • Before we go to the application, we’ll create your personalized wellness rating scale • Let’s review this [HANDOUT 1] • You will write down 3-5 brief statements for each rating • Can describe your o Moods and emotions o Kind of thoughts you have o Whether your thi…	MIT	Emphasize Autonomy	PB, AM	2
Phone Training	Wellness Scale (-3) If describing most severe or crisis level of depression, anchor as -4 and return to -3. On this scale, episodes of depression correspond to feeling moderately down (-3). People usually have: • Multiple symptoms • Symptoms that continue day after day • May have difficulty maintaining their usual activities and routines Write down a few words that describe your experiences when …	BCT	Psychoeducation	PB, AM	2
Phone Training	Wellness Scale (-3) If describing most severe or crisis level of depression, anchor as -4 and return to -3. On this scale, episodes of depression correspond to feeling moderately down (-3). People usually have: • Multiple symptoms • Symptoms that continue day after day • May have difficulty maintaining their usual activities and routines Write down a few words that describe your experiences when …	MIT	Elicit-Provide-Elicit	PB, AM	2
Phone Training	Wellness Scale (-4) If past hospitalizations due to depression, they might consider what this was like. If they were never suicidal or hospitalized they might consider what would lead to a 911 call or hospitalization. Let’s consider what would be a crisis situation due to depression. This might include: • Thinking about suicide including making or acting on plans to kill yourself • Experiencing p…	BCT	Psychoeducation	PB, AM	2
Phone Training	Wellness Scale (-4) If past hospitalizations due to depression, they might consider what this was like. If they were never suicidal or hospitalized they might consider what would lead to a 911 call or hospitalization. Let’s consider what would be a crisis situation due to depression. This might include: • Thinking about suicide including making or acting on plans to kill yourself • Experiencing p…	MIT	Elicit-Provide-Elicit	PB, AM	2
Phone Training	Wellness Scale (-2) On the rating scale, early warning signs of depression correspond to feeling mildly down (-2). • Many people notice low level symptoms or other signs before a depressive episode • These changes happen first and often predict an episode of depression • These kinds of changes are called early warning signs • Learning to notice and take action helps avoid episodes People often ma…	BCT	Psychoeducation	PB, AM	2
Phone Training	Wellness Scale (-2) On the rating scale, early warning signs of depression correspond to feeling mildly down (-2). • Many people notice low level symptoms or other signs before a depressive episode • These changes happen first and often predict an episode of depression • These kinds of changes are called early warning signs • Learning to notice and take action helps avoid episodes People often ma…	MIT	Elicit-Provide-Elicit	PB, AM	2
Phone Training	Wellness Scale (-2) On the rating scale, early warning signs of depression correspond to feeling mildly down (-2). • Many people notice low level symptoms or other signs before a depressive episode • These changes happen first and often predict an episode of depression • These kinds of changes are called early warning signs • Learning to notice and take action helps avoid episodes People often ma…	BCT	Information About Health Consequences	PB, AM	1
Phone Training	Wellness Scale (+3) If describing most severe or crisis level of mania, anchor as +4 and return to +3. On this scale, episodes of mania correspond to feeling moderately up (+3). People usually have: • Multiple symptoms • Symptoms that continue day after day • May have difficulty maintaining their usual activities and routines Can you write some words or phrases that describe when you are having a…	BCT	Psychoeducation	PB, AM	2
Phone Training	Wellness Scale (+3) If describing most severe or crisis level of mania, anchor as +4 and return to +3. On this scale, episodes of mania correspond to feeling moderately up (+3). People usually have: • Multiple symptoms • Symptoms that continue day after day • May have difficulty maintaining their usual activities and routines Can you write some words or phrases that describe when you are having a…	MIT	Elicit-Provide-Elicit	PB, AM	2
Phone Training	Wellness Scale (+4) If past hospitalizations due to mania, they might consider what this was like. If they were never hospitalized they might consider what would lead to a 911 call or hospitalization. Let’s consider what would constitute a crisis situation due to a manic episode. This might include: • Being unable engage in your daily activities, responsibilities, and routines • Being unable to s…	BCT	Psychoeducation	PB, AM	2
Phone Training	Wellness Scale (+4) If past hospitalizations due to mania, they might consider what this was like. If they were never hospitalized they might consider what would lead to a 911 call or hospitalization. Let’s consider what would constitute a crisis situation due to a manic episode. This might include: • Being unable engage in your daily activities, responsibilities, and routines • Being unable to s…	MIT	Elicit-Provide-Elicit	PB, AM	2
Phone Training	Wellness Scale (+2) On the rating scale, early warning signs of mania correspond to feeling mildly up (+2). • Many people notice low level symptoms or other signs before entering a manic episode • These changes happen first and often predict an episode of mania • These kinds of changes are called early warning signs • Learning to notice and take action helps avoid episodes People often maintain t…	BCT	Psychoeducation	PB, AM	2
Phone Training	Wellness Scale (+2) On the rating scale, early warning signs of mania correspond to feeling mildly up (+2). • Many people notice low level symptoms or other signs before entering a manic episode • These changes happen first and often predict an episode of mania • These kinds of changes are called early warning signs • Learning to notice and take action helps avoid episodes People often maintain t…	MIT	Elicit-Provide-Elicit	PB, AM	2
Phone Training	Wellness Scale (+2) On the rating scale, early warning signs of mania correspond to feeling mildly up (+2). • Many people notice low level symptoms or other signs before entering a manic episode • These changes happen first and often predict an episode of mania • These kinds of changes are called early warning signs • Learning to notice and take action helps avoid episodes People often maintain t…	BCT	Information About Health Consequences	PB, AM	1
Phone Training	Wellness Scale (0) Let’s cover when you are doing well and feeling balanced (0). Write down a few words that describe what it’s like for you when you are balanced. Think about: • Your mood and thoughts • Your behaviors • Your personality • Your interests • Your outlook on life • How you relate to others	BCT	Valued Self-Identity	PB, AM	1
Phone Training	Wellness Scale (-1) Next we can talk about times when you feel slightly down (-1). This type of down is: • A typical response to routine negative event in daily life • Usually a normal variation in mood, thoughts, or behavior Write down a few words or phrases that you at these times.	BCT	Psychoeducation	PB, AM	1
Phone Training	Wellness Scale (-1) Next we can talk about times when you feel slightly down (-1). This type of down is: • A typical response to routine negative event in daily life • Usually a normal variation in mood, thoughts, or behavior Write down a few words or phrases that you at these times.	BCT	Instruction On How To Perform A Behavior	PB, AM	1
Phone Training	Wellness Scale (+1) Now think about times when you feel slightly up (+1). This type of up is: • A typical response to routine positive event in daily life • Usually a normal variation in mood, thoughts, or behavior Write down a few words or phrases that you at these times.	BCT	Psychoeducation	PB, AM	1
Phone Training	Wellness Scale (+1) Now think about times when you feel slightly up (+1). This type of up is: • A typical response to routine positive event in daily life • Usually a normal variation in mood, thoughts, or behavior Write down a few words or phrases that you at these times.	BCT	Instruction On How To Perform A Behavior	PB, AM	1
Phone Training	Home Page Let’s look at the application. Tell me if I’m going too fast or too slow. Also ask questions at any time. But before we begin, let me ask. What has your experience been with android phones? How comfortable are you with technology? [Offer general orientation to operation, navigation, etc. as needed.]	MIT	Elicit-Provide-Elicit	PB, AM	1
Phone Training	Home Page Let’s look at the application. Tell me if I’m going too fast or too slow. Also ask questions at any time. But before we begin, let me ask. What has your experience been with android phones? How comfortable are you with technology? [Offer general orientation to operation, navigation, etc. as needed.]	BCT	Instruction On How To Perform A Behavior	PB, AM	1
Phone Training	Okay, now let’s look at the LiveWell application. You will see this home page when you open the application. Right now, there are a few buttons: • Weekly Check In • Daily Check In • Foundations • Toolbox • Wellness Plan	BCT	Instruction On How To Perform A Behavior	PB	3	AM = none
Phone Training	Daily Check Ins Reminders Every day application displays a reminder to check in: • Comes up in tray [SHOW] • Will be there until you complete LiveWell activities for the day Settings Let’s set when you’d like to receive the first reminder of the day to complete LiveWell activities: • Daily Check In • Daily Review • Weekly Check In (on Sundays only) If not a good time or you don’t complete daily c…	BCT	Prompts/Cues	PB, AM	1
Phone Training	Any questions about how to set when you want to check in or about the reminders?	MIT	Permission To Provide Information And Advice	PB		AM = none
Phone Training	Let’s go over each part of the daily check in. To reduce symptoms and episodes, it is important to take medications regularly, get adequate amounts of sleep, keep a regular schedule or routine, and monitor for early warning signs of depression and mania. We’ll set your intentions today for each of these self-care areas.	BCT	Information About Health Consequences	PB, AM	1
Phone Training	Let’s go over each part of the daily check in. To reduce symptoms and episodes, it is important to take medications regularly, get adequate amounts of sleep, keep a regular schedule or routine, and monitor for early warning signs of depression and mania. We’ll set your intentions today for each of these self-care areas.	BCT	Agenda Mapping	PB, AM	1
Phone Training	Medications • Can be difficult for people to take medications daily • Record if you took all, some, or none of daily psychiatric medications in the past 24 hours • Do not need to include PRN medications or medications for other conditions	BCT	Social Comparison	PB, AM	1
Phone Training	Medications • Can be difficult for people to take medications daily • Record if you took all, some, or none of daily psychiatric medications in the past 24 hours • Do not need to include PRN medications or medications for other conditions	BCT	Self-Monitoring Of Behavior	PB, AM	1
Phone Training	Medications • Can be difficult for people to take medications daily • Record if you took all, some, or none of daily psychiatric medications in the past 24 hours • Do not need to include PRN medications or medications for other conditions	BCT	Instruction On How To Perform A Behavior	PB, AM	1
Phone Training	What is your target for taking your medications for bipolar disorder [aim for 100%]?	BCT	Goal Setting (Behavior)	PB, AM	1
Phone Training	Sleep • American Sleep Foundation recommends: 7 – 9 hours/night, 6 – 10 range normal okay for some • Enter the number of hours you think you slept each night (not time in bed) • Don’t include naps	BCT	Credible Source	PB, AM	1
Phone Training	Sleep • American Sleep Foundation recommends: 7 – 9 hours/night, 6 – 10 range normal okay for some • Enter the number of hours you think you slept each night (not time in bed) • Don’t include naps	BCT	Social Comparison	PB, AM	1
Phone Training	Sleep • American Sleep Foundation recommends: 7 – 9 hours/night, 6 – 10 range normal okay for some • Enter the number of hours you think you slept each night (not time in bed) • Don’t include naps	BCT	Self-Monitoring Of Behavior	PB, AM	1
Phone Training	Sleep • American Sleep Foundation recommends: 7 – 9 hours/night, 6 – 10 range normal okay for some • Enter the number of hours you think you slept each night (not time in bed) • Don’t include naps	BCT	Instruction On How To Perform A Behavior	PB, AM	1
Phone Training	What is your target for amount of sleep [aim for 2-hour window between 6 to 10 hours]?	BCT	Goal Setting (Behavior)	PB, AM	1
Phone Training	Routine • Push button to record when you went to bed with the intention of going to sleep (not when you went to sleep but when you tried to get to sleep) • Push button to record when you got up planning to start your day (not when you woke up but when you got out of bed to start your day) • Be mindful of AM/PM for times selected	BCT	Self-Monitoring Of Behavior	PB, AM	1
Phone Training	Routine • Push button to record when you went to bed with the intention of going to sleep (not when you went to sleep but when you tried to get to sleep) • Push button to record when you got up planning to start your day (not when you woke up but when you got out of bed to start your day) • Be mindful of AM/PM for times selected	BCT	Instruction On How To Perform A Behavior	PB, AM	1
Phone Training	What is your target for routine [aim for 1.5-hour window for bedtime and risetime]?	BCT	Goal Setting (Behavior)	PB, AM	1
Phone Training	Wellness Scale • Record wellness rating (for the previous day) • Don’t rate how you are doing just in the moment you are checking in • Rate how you have been overall the past 24 hours • Think about the anchors for the scale that you created • Review your anchors and general definitions from time to time • Once you press the number, button turns white Some people with bipolar disorder have what's …	BCT	Self-Monitoring Of Behavior	PB, AM	1
Phone Training	Wellness Scale • Record wellness rating (for the previous day) • Don’t rate how you are doing just in the moment you are checking in • Rate how you have been overall the past 24 hours • Think about the anchors for the scale that you created • Review your anchors and general definitions from time to time • Once you press the number, button turns white Some people with bipolar disorder have what's …	BCT	Psychoeducation	PB, AM	1
Phone Training	Wellness Scale • Record wellness rating (for the previous day) • Don’t rate how you are doing just in the moment you are checking in • Rate how you have been overall the past 24 hours • Think about the anchors for the scale that you created • Review your anchors and general definitions from time to time • Once you press the number, button turns white Some people with bipolar disorder have what's …	BCT	Instruction On How To Perform A Behavior	PB, AM	1
Phone Training	What’s your target in terms of your wellness rating? [Aim for +1 to -1]	BCT	Goal Setting (Outcome)	PB, AM	1
Phone Training	Let’s complete the Daily Check In together now. Any questions?	BCT	Self-Monitoring Of Behavior	PB, AM	1
Phone Training	Daily Review • Comes up automatically after Daily Check In • Feedback based on how you’ve been doing • Recommend you look at every day • Percentage success for each target past 7 days [SHOW HOVER GOALS] • Can repeat suggested Daily Review from home screen • Can Review Something Else Let’s complete the Daily Review together now.	BCT	Instruction On How To Perform A Behavior	PB, AM	1
Phone Training	Daily Review • Comes up automatically after Daily Check In • Feedback based on how you’ve been doing • Recommend you look at every day • Percentage success for each target past 7 days [SHOW HOVER GOALS] • Can repeat suggested Daily Review from home screen • Can Review Something Else Let’s complete the Daily Review together now.	BCT	Feedback On Behavior	PB, AM	1
Phone Training	Any questions?	MIT	Permission To Provide Information And Advice	PB	?
Phone Training	Weekly Check Ins • Comes up Sundays • Includes standardized questions about depression and mania • Also early warning signs for depression and mania • Responses should consider entire past week, not just current day Let’s complete the Weekly Check In together now.	BCT	Instruction On How To Perform A Behavior	PB, AM	1
Phone Training	Weekly Check Ins • Comes up Sundays • Includes standardized questions about depression and mania • Also early warning signs for depression and mania • Responses should consider entire past week, not just current day Let’s complete the Weekly Check In together now.	BCT	Self-Monitoring Of Outcomes Of Behavior	PB, AM	1
Phone Training	Any questions?	MIT	Permission To Provide Information And Advice	PB	?
Phone Training	Clinical Reporting LiveWell is equipped to generate weekly clinical reports. It is also equipped to generate notifications whenever you are at risk for having a mood episode or are having a crisis. You will have access to an online weekly report that displays an overview of how you are doing that looks like this [HANDOUT 6]. You were emailed a link and password. Did you get it? [If not, then take…	BCT	Feedback On Behavior	PB, AM	1
Phone Training	Clinical Reporting LiveWell is equipped to generate weekly clinical reports. It is also equipped to generate notifications whenever you are at risk for having a mood episode or are having a crisis. You will have access to an online weekly report that displays an overview of how you are doing that looks like this [HANDOUT 6]. You were emailed a link and password. Did you get it? [If not, then take…	BCT	Social Support (Unspecified)	PB, AM	1
Phone Training	Clinical Reporting LiveWell is equipped to generate weekly clinical reports. It is also equipped to generate notifications whenever you are at risk for having a mood episode or are having a crisis. You will have access to an online weekly report that displays an overview of how you are doing that looks like this [HANDOUT 6]. You were emailed a link and password. Did you get it? [If not, then take…	BCT	Prompts/Cues	PB, AM	1
Phone Training	You can allow your psychiatrist or other mental health provider access to these two things—your weekly reports and automatic notifications—whenever you are at risk for having a mood episode or are in crisis. Are you comfortable with any of your providers involved in this way?	BCT	Social Support (Unspecified)	PB, AM	1
Phone Training	You can allow your psychiatrist or other mental health provider access to these two things—your weekly reports and automatic notifications—whenever you are at risk for having a mood episode or are in crisis. Are you comfortable with any of your providers involved in this way?	MIT	Emphasize Autonomy	PB, AM	1
Phone Training	Instructions Now let’s briefly look at the instructions page. This section goes over a lot of what we talked about today, since we covered a lot.	BCT	Instruction On How To Perform A Behavior	PB	?
Phone Training	Refresh Also on the main page is a refresh button (the two arrows). The application should automatically update your content as we edit things, but if content seems old or is inconsistent with most recent conversation with me, we recommend pressing refresh button before letting me know.	BCT	Instruction On How To Perform A Behavior	PB	?
Phone Training	Equipment You might be aware that activity tracking devices are a new trend to help live a healthy lifestyle and maintain a routine. Your study phone and watch will collect behavioral data. We are examining how this information may be useful for helping those with bipolar disorder.The phone has an application installed, called Purple Robot, that collects data about activity, location, calls, and …	BCT	Instruction On How To Perform A Behavior	AM, PB	1
Phone Training	Coach’s Role My role is to help you learn to use the application in a way that is most helpful for you. We’ll talk each week during the first four weeks and then at week 6 and 16. You can always contact me as well with questions or concerns. The behavioral and self-report data we are collecting is vital to the success of the study, so I will also be contacting you if check-in, phone, or watch dat…	BCT	Social Support (Unspecified)	AM, PB	1
Phone Training	What do you think about the coaching calls? How about me checking in with you if the check-in, phone, or watch data are not coming in regularly?	MIT	Open-Ended Questions	AM, PB	1
Phone Training	Please note: • If you have an emergency, you should contact your psychiatrist or call 911. • Do not discuss your coaching calls or application use with the assessor.	BCT	Action Planning	AM, PB	1	Implementation Intentions?
Phone Training	[Summarize participant’s story. Underscore hopes and the ways LiveWell can help.]	MIT	Summary Statements	AM, PB	1
Phone Training	[Summarize participant’s story. Underscore hopes and the ways LiveWell can help.]	BCT	Information About Social And Environmental Consequences	AM, PB	1
Phone Training	You said you were hoping for [name hopes]. Now that you know more about the application, how do you think the LiveWell program will help you get there?	MIT	Reflective Statements	AM, PB	1
Phone Training	You said you were hoping for [name hopes]. Now that you know more about the application, how do you think the LiveWell program will help you get there?	MIT	DARN Questions	AM, PB	1
Phone Training	Beyond concerns talked about [name them if any], what might make it hard to participate in LiveWell? What might you or we do get past these obstacles so you can benefit most from LiveWell?	BCT	Coping Planning	AM, PB	1
Phone Training	We recommend daily use of the LiveWell application. What do you think about that?	MIT	Open-Ended Questions	AM, PB	1
Phone Training	In the week ahead we recommend you: • Read the first two lessons: Overview and Basic Facts • Complete the Daily Check In and go through the Daily Reviews every day How does this sound to you?	BCT	Action Planning	AM, PB	1
Phone Training	In the week ahead we recommend you: • Read the first two lessons: Overview and Basic Facts • Complete the Daily Check In and go through the Daily Reviews every day How does this sound to you?	BCT	Psychoeducation	AM, PB	1
Phone Training	In the week ahead we recommend you: • Read the first two lessons: Overview and Basic Facts • Complete the Daily Check In and go through the Daily Reviews every day How does this sound to you?	BCT	Self-Monitoring Of Behavior	AM, PB	1
Phone Training	In the week ahead we recommend you: • Read the first two lessons: Overview and Basic Facts • Complete the Daily Check In and go through the Daily Reviews every day How does this sound to you?	BCT	Commitment	AM, PB	1
Phone Training	Do you have any other goals in terms of using the application for the next week?	BCT	Goal Setting (Behavior)	AM, PB	1
Phone Training	Ok, so we will talk next week. What is a good time? • I appreciate your taking such an active part in learning about the program today • I think you will find this program useful in helping you stay well. • Sometimes things come up and people aren’t able to use the program as planned • We can always talk about any problems and I’m happy to help Do you have any questions for me? Thank you for comi…	MIT	Affirmation	AM, PB	1
Phone Training	Ok, so we will talk next week. What is a good time? • I appreciate your taking such an active part in learning about the program today • I think you will find this program useful in helping you stay well. • Sometimes things come up and people aren’t able to use the program as planned • We can always talk about any problems and I’m happy to help Do you have any questions for me? Thank you for comi…	BCT	Coping Planning	AM, PB	1
Phone Training	Ok, so we will talk next week. What is a good time? • I appreciate your taking such an active part in learning about the program today • I think you will find this program useful in helping you stay well. • Sometimes things come up and people aren’t able to use the program as planned • We can always talk about any problems and I’m happy to help Do you have any questions for me? Thank you for comi…	BCT	Social Comparison	AM, PB	1
Phone Training	Ok, so we will talk next week. What is a good time? • I appreciate your taking such an active part in learning about the program today • I think you will find this program useful in helping you stay well. • Sometimes things come up and people aren’t able to use the program as planned • We can always talk about any problems and I’m happy to help Do you have any questions for me? Thank you for comi…	BCT	Social Support (Unspecified)	AM, PB	1

## Sheet: Outcomes
Outcome	Percent Pages	Rank
Symptoms	36.1	1		Percent Pages = Percent of scheduled call script pages including outcome
Episodes	33.3	2
Quality of life	12.9	3

## Sheet: Targets
Target Behavior	Self-Management Targets Percent Pages	Self-Management Targets Rank	Usability & Self-Management Targets Percent Pages	Usability & Self-Management Targets Rank
Application use			41.3	1		Percent Pages = Percent of scheduled call script pages including target
Manage signs & symptoms	34.9	1	22.9	2
Build support	28.2	2	16.1	3
Take medications	10	3	6.2	4
Optimize sleep	9.4	4	6.1	5
Regularize routine	9	5	5.7	6
Manage stress	1.3	6	0.9	7
Healthy habits	1.3	6	0.9	7

## Sheet: DomDetTech
Domain	PP	Determinant	PP	Behavior Change Technique	PP	CP	RN
Motivation	44.1897	Self-Efficacy	12.3367	Emphasize autonomy	8.52824	17.3904	2
				Affirmation	3.80846	62.822	8		PP = Percent of scheduled call script pages including domain, determinant, or BCT
		Intention	10.6421	Agenda mapping	8.86215	8.86215	1		CP = Cumulative percent of scheduled call script pages including BCT ordered by BCT PP
				Summarize the plan	1.51261	91.7113	16		RN = Rank number of behavior change techniques ordered by percent of pages with BCT
				Commitment	0.26738	99.4652	22
		Attitudes & Perceptions	9.95809	Desire-ability-reason-need questions	4.84827	36.9172	5
				Elicit-provide-elicit	2.40896	77.9036	12
				Information about health consequences	1.96556	86.4581	14
				Information about social and environmental consequences	0.367647	97.4005	21
				Monitoring of emotional consequences	0.367647	97.7681	21
		Insight	4.53431	Guided discovery	4.53431	46.2778	6
		Knowledge	4.53431	Information about a health condition	4.53431	50.8121	6
		Norms	1.81648	Social comparison	1.22231	94.4276	17
				Credible source	0.594177	96.1002	19
		Identity	0.367647	Valued self-identity	0.367647	98.1358	21
Volition	29.7186	Planning	15.0206	Coping planning	7.51687	24.9073	3
				Task planning	3.78162	66.6036	8
				Consider change options	1.96078	88.4189	14
				Brainstorming	1.49393	93.2053	16
				Implementation intentions	0.26738	99.7326	22
		Adjustment	5.15311	Review behavior goals	4.82631	41.7435	5
				Review outcome goals	0.326797	99.1979	22
		Goal Setting	3.94799	Process goal	2.86956	72.8453	10
				Outcome goal	1.07843	95.506	18
		Evaluation	2.91677	Feedback on behavior	2.64939	75.4947	11
				Discrepancy between current behavior and goal	0.26738	100	22
		Monitoring	2.68016	Self-monitoring of behavior	2.25999	82.5037	13
				Self-monitoring of outcome of behavior	0.420168	97.0328	21
Environment	25.5792	Support	21.8105	Open-ended questions	7.16164	32.0689	4
				Permission to provide information and advice	4.35341	55.1655	7
				Social support (practical)	3.84804	59.0136	8
				Social support (unspecified)	3.37206	69.9757	9
				Support change/ persistence	2.3401	80.2437	13
				Reflective statements	0.367647	98.5034	21
				Summary statements	0.367647	98.8711	21
		Prompts	1.9888	Introduce cues	1.9888	84.4925	14
		Reinforcement	1.77988	Social reward [positive reinforcement]	1.77988	90.1987	15
Capabilities	0.512478	Skills	0.512478	Conserving mental resources	0.512478	96.6127	20

## Sheet: RankedBCTs
Domain	Determinant	Behavior Change Technique	PP	CP	RN
Motivation	Intention	Agenda mapping	8.86215	8.86215	1
Motivation	Self-Efficacy	Emphasize autonomy	8.52824	17.3904	2		PP = Percent of scheduled call script pages including BCT
Volition	Planning	Coping planning	7.51687	24.9073	3		CP = Cumulative percent of scheduled call script pages including BCT ordered by BCT PP
Environment	Support	Open-ended questions	7.16164	32.0689	4		RN = Rank number of behavior change techniques ordered by percent of pages with BCT
Motivation	Attitudes & Perceptions	Desire-ability-reason-need questions	4.84827	36.9172	5
Volition	Adjustment	Review behavior goals	4.82631	41.7435	5
Motivation	Insight	Guided discovery	4.53431	46.2778	6
Motivation	Knowledge	Information about a health condition	4.53431	50.8121	6
Environment	Support	Permission to provide information and advice	4.35341	55.1655	7
Environment	Support	Social support (practical)	3.84804	59.0136	8
Motivation	Self-Efficacy	Affirmation	3.80846	62.822	8
Volition	Planning	Task planning	3.78162	66.6036	8
Environment	Support	Social support (unspecified)	3.37206	69.9757	9
Volition	Goal Setting	Process goal	2.86956	72.8453	10
Volition	Evaluation	Feedback on behavior	2.64939	75.4947	11
Motivation	Attitudes & Perceptions	Elicit-provide-elicit	2.40896	77.9036	12
Environment	Support	Support change/ persistence	2.3401	80.2437	13
Volition	Monitoring	Self-monitoring of behavior	2.25999	82.5037	13
Environment	Prompts	Introduce cues	1.9888	84.4925	14
Motivation	Attitudes & Perceptions	Information about health consequences	1.96556	86.4581	14
Volition	Planning	Consider change options	1.96078	88.4189	14
Environment	Reinforcement	Social reward [positive reinforcement]	1.77988	90.1987	15
Motivation	Intention	Summarize the plan	1.51261	91.7113	16
Volition	Planning	Brainstorming	1.49393	93.2053	16
Motivation	Norms	Social comparison	1.22231	94.4276	17
Volition	Goal Setting	Outcome goal	1.07843	95.506	18
Motivation	Norms	Credible source	0.594177	96.1002	19
Capabilities	Skills	Conserving mental resources	0.512478	96.6127	20
Volition	Monitoring	Self-monitoring of outcome of behavior	0.420168	97.0328	21
Motivation	Attitudes & Perceptions	Information about social and environmental consequences	0.367647	97.4005	21
Motivation	Attitudes & Perceptions	Monitoring of emotional consequences	0.367647	97.7681	21
Motivation	Identity	Valued self-identity	0.367647	98.1358	21
Environment	Support	Reflective statements	0.367647	98.5034	21
Environment	Support	Summary statements	0.367647	98.8711	21
Volition	Adjustment	Review outcome goals	0.326797	99.1979	22
Motivation	Intention	Commitment	0.26738	99.4652	22
Volition	Planning	Implementation intentions	0.26738	99.7326	22
Volition	Evaluation	Discrepancy between current behavior and goal	0.26738	100	22

## Sheet: table
Domain	Determinant	Technique
Motivation	Capabilities	Guided discovery
	Knowledge	Information about a health condition
		Information about application use
	Attitudes & Perceptions	Information about health consequences
		Desire, ability, reason, and need (DARN) questions
		Elicit-provide-elicit
	Norms	Social comparison
	Self-Efficacy	Affirmation
		Emphasize autonomy
	Intention	Agenda mapping
		Commitment
		Summarize the plan
Volition	Goal Setting	Goal setting (behavior)
		Goal setting (outcome)
	Planning	Brainstorming
		Action planning
		Coping planning
	Monitoring	Self-monitoring of behavior
		Self-monitoring of outcome
	Evaluation	Feedback on behavior
		Others monitoring with awareness
	Adjustment	Review behavior goal
		Review outcome goal
Environment	Support & Obstruction	Social support (unspecified)
		Social support (practical)
		Support change/persistence
		Open ended questions
		Permission to provide information and advice
	Reinforcement	Social reward
	Prompts	Introduce cues

## Sheet: Pivot Tables
Script	(Multiple Items)									Script	Fidelity Rating Scale
Count of Code										Count of Code
Code	BCT/MIT	Total								BCT/MIT	Code	Total
Coping Planning	BCT	25								BCT	Goal Setting (Outcome)	2
Agenda Mapping	MIT	25								BCT	Review Outcome Goal(s)	1
Emphasize Autonomy	MIT	20								BCT	Commitment	1
Instruction on Application Use	SAT	20								BCT	Coping Planning	1
Open-Ended Questions	MIT	18								BCT	Social Support (Unspecified)	1
Review Behavior Goal(s)	BCT	17								BCT	Credible Source	1
DARN Questions	MIT	17								BCT	Feedback On Behavior	1
Goal Setting (Behavior)	BCT	11								MIT	DARN Questions	3
Affirmation	MIT	9								MIT	Emphasize Autonomy	2
Feedback On Behavior	BCT	9								MIT	Summary Statements	1
Permission To Provide Information And Advice	MIT	9								MIT	Reflective Statements	1
Information about a condition	NA	9								MIT	Consider Change Options/ Brainstorming	1
Social Support (Unspecified)	BCT	9								MIT	Agenda Mapping	1
Action Planning	BCT	9								MIT	Review A Typical Day	1
Guided Discovery	CTT	9								MIT	Elicit-Provide-Elicit	1
Social Support (Practical)	BCT	7								MIT	Support Change/Persistence	1
Social Reward	BCT	7								MIT	Affirmation	1
Brainstorming	MIT	6								MIT	Open-Ended Questions	1
Support Change/Persistence	BCT	6								NA		1
Self-Monitoring Of Behavior	BCT	6								Grand Total		23
Information About Health Consequences	BCT	5
Social Comparison	BCT	4
Summarize The Plan	MIT	4
Elicit-Provide-Elicit	MIT	4
Prompts/Cues	BCT	3
None	NA	3
Conserving Mental Resources	BCT	2
Credible Source	BCT	2
Goal Setting (Outcome)	BCT	2
Consider Change Options	MIT	2
Reflective Statements	MIT	1
Discrepancy Between Current Behavior And Goal	BCT	1
Summary Statements	MIT	1
Self-Monitoring Of Emotional Consequences	BCT	1
Valued Self-Identity	BCT	1
Review Outcome Goal(s)	BCT	1
Information About Social And Environmental Consequences	BCT	1
Self-Monitoring Of Outcomes Of Behavior	BCT	1
Implementation Intentions	BCT	1
Commitment	BCT	1
Grand Total		289

## Sheet: Summary
Phone Training, Week 1-16
BCT/MIT	Code	Code Count	% of TTL
BCT	Coping Planning	25	0.0868056			Fidelity Rating Scale								Phone Training, Week 1-16
MIT	Agenda Mapping	24	0.0833333			BCT/MIT	Code	Code Count	% of TTL					BCT/MIT	Code	Code Count
MIT	Emphasize Autonomy	21	0.0729167			MIT	DARN Questions	3	0.130435					BCT	Coping Planning	25
MIT	Open-Ended Questions	18	0.0625			BCT	Goal Setting (Outcome)	2	0.0869565					BCT	Review Behavior Goal(s)	17
BCT	Review Behavior Goal(s)	17	0.0590278			MIT	Emphasize Autonomy	2	0.0869565					BCT	Psychoeducation	16
MIT	DARN Questions	17	0.0590278			BCT	Psychoeducation	1	0.0434783					BCT	Instruction On How To Perform A Behavior	15
BCT	Psychoeducation	16	0.0555556			BCT	Social Support (Unspecified)	1	0.0434783					BCT	Social Support (Unspecified)	13
BCT	Instruction On How To Perform A Behavior	15	0.0520833			BCT	Coping Planning	1	0.0434783					MIT	Agenda Mapping	24
BCT	Social Support (Unspecified)	13	0.0451389			BCT	Review Outcome Goal(s)	1	0.0434783					MIT	Emphasize Autonomy	21
BCT	Goal Setting (Behavior)	10	0.0347222			BCT	Credible Source	1	0.0434783					MIT	Open-Ended Questions	18
MIT	Elicit-Provide-Elicit	10	0.0347222			BCT	Commitment	1	0.0434783					MIT	DARN Questions	17
BCT	Feedback On Behavior	9	0.03125			BCT	Feedback On Behavior	1	0.0434783					MIT	Elicit-Provide-Elicit	10
BCT	Action Planning	9	0.03125			MIT	Summary Statements	1	0.0434783
MIT	Affirmation	9	0.03125			MIT	Reflective Statements	1	0.0434783
BCT	Social Reward	7	0.0243056			MIT	Consider Change Options/ Brainstorming	1	0.0434783					Phone Training, Week 1-16
BCT	Self-Monitoring Of Behavior	6	0.0208333			MIT	Agenda Mapping	1	0.0434783					BCT/MIT	Code	Code Count	% of TTL
MIT	Permission To Provide Information And Advice	6	0.0208333			MIT	Review A Typical Day	1	0.0434783					BCT	Coping Planning	25	0.0868056
BCT	Social Support (Practical)	5	0.0173611			MIT	Elicit-Provide-Elicit	1	0.0434783					MIT	Agenda Mapping	24	0.0833333
BCT	Information About Health Consequences	5	0.0173611			MIT	Support Change/Persistence	1	0.0434783					MIT	Emphasize Autonomy	21	0.0729167
BCT	Social Comparison	4	0.0138889			MIT	Affirmation	1	0.0434783					MIT	Open-Ended Questions	18	0.0625
BCT	Brainstorming	4	0.0138889			MIT	Open-Ended Questions	1	0.0434783					BCT	Review Behavior Goal(s)	17	0.0590278
MIT	Social Support (Unspecified)	4	0.0138889			Grand Total		23	1					MIT	DARN Questions	17	0.0590278
MIT	Summarize The Plan	4	0.0138889											BCT	Psychoeducation	16	0.0555556
BCT	Prompts/Cues	3	0.0104167											BCT	Instruction On How To Perform A Behavior	15	0.0520833
MIT	Permission To Provide Information And Advice	3	0.0104167											Grand Total		153	0.53125
NA	Not Coded	3	0.0104167
BCT	Conserving Mental Resources	2	0.00694444
BCT	Credible Source	2	0.00694444
BCT	Goal Setting (Outcome)	2	0.00694444
MIT	Brainstorming	2	0.00694444
MIT	Consider Change Options	2	0.00694444
BCT	Self-Monitoring Of Outcomes Of Behavior	1	0.00347222
BCT	Implementation Intentions	1	0.00347222
BCT	Commitment	1	0.00347222
BCT	Agenda Mapping	1	0.00347222
BCT	Self-Monitoring Of Emotional Consequences	1	0.00347222
BCT	Discrepancy Between Current Behavior And Goal	1	0.00347222
BCT	Valued Self-Identity	1	0.00347222
BCT	Review Outcome Goal(s)	1	0.00347222
BCT	Information About Social And Environmental Consequences	1	0.00347222
MIT	Summary Statements	1	0.00347222
MIT	Reflective Statements	1	0.00347222
Grand Total		288	1

## Sheet: Codes
Page Number	Script	Excerpt	BCT	Determinant	Domain	Target	Outcome	BCT Page Weighting	Self-Manage Target Weighting	Usability & Self-Manage Target Weighting	Outcome Weighting	Ref
1	Phone Training	Welcome. Thanks for coming to participate in the LiveWell study. I’m [name]. I will be working as a coach to follow along with you while you participate in the study. You have been randomly assigned to the behavioral data collection and self-management arm of the study. • As we talk today, I’ll take some notes • Audio recording- only study team listens • Today, about 1 hour • Go over how to use t…	Affirmation	Self-Efficacy	Motivation	None	None	0.2	0	0	0	MIT
1	Phone Training	Welcome. Thanks for coming to participate in the LiveWell study. I’m [name]. I will be working as a coach to follow along with you while you participate in the study. You have been randomly assigned to the behavioral data collection and self-management arm of the study. • As we talk today, I’ll take some notes • Audio recording- only study team listens • Today, about 1 hour • Go over how to use t…	Agenda Mapping	Intention	Motivation	None	None	0.2	0	0	0	MIT
1	Phone Training	[Make links between the participant responses and how the application might be useful.]	Elicit-Provide-Elicit	Attitudes & Perceptions	Motivation	Application Use	None	0.2	0	0.5	0	MIT
1	Phone Training	How did you decide to participate in this program?	DARN Questions	Attitudes & Perceptions	Motivation	None	None	0.2	0	0	0	MIT
1	Phone Training	What would you like to be different at the end of this program?	Outcome Goal	Goal Setting	Volition	Application Use	Episodes/Symptoms/Quality of Life	0.2	0	0.5	1	BCT
2	Phone Training	Overview: • LiveWell focuses on self-management tools to help decrease mood episodes • Medications shown reduce risk symptoms and episodes in bipolar disorder • Most people know about the need for medications in bipolar disorder • Self-management cuts down symptoms up to 50% compared with medications alone • Many people do not know about these tools	Information about health consequences	Attitudes & Perceptions	Motivation	MSS/Medication/Sleep/Routine	Episodes/Symptoms	0.142857	0.2	0.166667	0.2	BCT
2	Phone Training	What do you do to manage bipolar disorder now? [Make links between the participant responses and how the application might be useful.]	Open-Ended Questions	Support	Environment	None	None	0.142857	0	0	0	MIT
2	Phone Training	What do you do to manage bipolar disorder now? [Make links between the participant responses and how the application might be useful.]	Elicit-Provide-Elicit	Attitudes & Perceptions	Motivation	Application Use	None	0.142857	0	0.166667	0	MIT
2	Phone Training	General Rationale • Time-limited, 4-month treatment • Help you learn more about your symptoms • Identify ways to reduce their likelihood of occurring • Manage them when they occur • Hopefully in the future be better prepared to manage bipolar	Information about health consequences	Attitudes & Perceptions	Motivation	MSS	Symptoms	0.142857	0.2	0.166667	0.2	BCT
2	Phone Training	Wellness Rating Scale • Important part of LiveWell is knowing how you’re doing each day • Different people describe this differently • Before we go to the application, we’ll create your personalized wellness rating scale • Let’s review this [HANDOUT 1] • You will write down 3-5 brief statements for each rating • Can describe your o Moods and emotions o Kind of thoughts you have o Whether your thi…	Social Comparison	Norms	Motivation	MSS	Symptoms	0.142857	0.2	0.166667	0.2	BCT
2	Phone Training	Wellness Rating Scale • Important part of LiveWell is knowing how you’re doing each day • Different people describe this differently • Before we go to the application, we’ll create your personalized wellness rating scale • Let’s review this [HANDOUT 1] • You will write down 3-5 brief statements for each rating • Can describe your o Moods and emotions o Kind of thoughts you have o Whether your thi…	Agenda Mapping	Intention	Motivation	MSS	Symptoms	0.142857	0.2	0.166667	0.2	MIT
2	Phone Training	Wellness Rating Scale • Important part of LiveWell is knowing how you’re doing each day • Different people describe this differently • Before we go to the application, we’ll create your personalized wellness rating scale • Let’s review this [HANDOUT 1] • You will write down 3-5 brief statements for each rating • Can describe your o Moods and emotions o Kind of thoughts you have o Whether your thi…	Emphasize Autonomy	Self-Efficacy	Motivation	MSS	Symptoms	0.142857	0.2	0.166667	0.2	MIT
3	Phone Training	Wellness Scale (-3) If describing most severe or crisis level of depression, anchor as -4 and return to -3. On this scale, episodes of depression correspond to feeling moderately down (-3). People usually have: • Multiple symptoms • Symptoms that continue day after day • May have difficulty maintaining their usual activities and routines Write down a few words that describe your experiences when …	Information about a health condition	Knowledge	Motivation	MSS	Episodes	0.166667	0.166667	0.166667	0.166667	NA
3	Phone Training	Wellness Scale (-3) If describing most severe or crisis level of depression, anchor as -4 and return to -3. On this scale, episodes of depression correspond to feeling moderately down (-3). People usually have: • Multiple symptoms • Symptoms that continue day after day • May have difficulty maintaining their usual activities and routines Write down a few words that describe your experiences when …	Guided Discovery	Insight	Motivation	MSS	Symptoms	0.166667	0.166667	0.166667	0.166667	CTT
3	Phone Training	Wellness Scale (-4) If past hospitalizations due to depression, they might consider what this was like. If they were never suicidal or hospitalized they might consider what would lead to a 911 call or hospitalization. Let’s consider what would be a crisis situation due to depression. This might include: • Thinking about suicide including making or acting on plans to kill yourself • Experiencing p…	Information about a health condition	Knowledge	Motivation	MSS	Symptoms	0.166667	0.166667	0.166667	0.166667	NA
3	Phone Training	Wellness Scale (-4) If past hospitalizations due to depression, they might consider what this was like. If they were never suicidal or hospitalized they might consider what would lead to a 911 call or hospitalization. Let’s consider what would be a crisis situation due to depression. This might include: • Thinking about suicide including making or acting on plans to kill yourself • Experiencing p…	Guided Discovery	Insight	Motivation	MSS	Episodes	0.166667	0.166667	0.166667	0.166667	CTT
3	Phone Training	Wellness Scale (-2) On the rating scale, early warning signs of depression correspond to feeling mildly down (-2). • Many people notice low level symptoms or other signs before a depressive episode • These changes happen first and often predict an episode of depression • These kinds of changes are called early warning signs • Learning to notice and take action helps avoid episodes People often ma…	Information about a health condition	Knowledge	Motivation	MSS	Symptoms	0.166667	0.166667	0.166667	0.166667	NA
3	Phone Training	Wellness Scale (-2) On the rating scale, early warning signs of depression correspond to feeling mildly down (-2). • Many people notice low level symptoms or other signs before a depressive episode • These changes happen first and often predict an episode of depression • These kinds of changes are called early warning signs • Learning to notice and take action helps avoid episodes People often ma…	Information about health consequences	Attitudes & Perceptions	Motivation	MSS	Episodes	0.166667	0.166667	0.166667	0.166667	BCT
4	Phone Training	Wellness Scale (-2) (continued on page 4) Write a few words or phrases that describe how you are before an episode of depression. Try to list signs or symptoms that come FIRST for you. Here is a list [HANDOUT 3] of early warning signs of depression that are fairly common. Are there any on this list that resonate with you that you’d like to add to your sheet?	Guided Discovery	Insight	Motivation	MSS	Symptoms	0.166667	0.166667	0.166667	0.166667	CTT
4	Phone Training	Wellness Scale (+3) If describing most severe or crisis level of mania, anchor as +4 and return to +3. On this scale, episodes of mania correspond to feeling moderately up (+3). People usually have: • Multiple symptoms • Symptoms that continue day after day • May have difficulty maintaining their usual activities and routines Can you write some words or phrases that describe when you are having a…	Information about a health condition	Knowledge	Motivation	MSS	Episodes	0.166667	0.166667	0.166667	0.166667	NA
4	Phone Training	Wellness Scale (+3) If describing most severe or crisis level of mania, anchor as +4 and return to +3. On this scale, episodes of mania correspond to feeling moderately up (+3). People usually have: • Multiple symptoms • Symptoms that continue day after day • May have difficulty maintaining their usual activities and routines Can you write some words or phrases that describe when you are having a…	Guided Discovery	Insight	Motivation	MSS	Symptoms	0.166667	0.166667	0.166667	0.166667	CTT
4	Phone Training	Wellness Scale (+4) If past hospitalizations due to mania, they might consider what this was like. If they were never hospitalized they might consider what would lead to a 911 call or hospitalization. Let’s consider what would constitute a crisis situation due to a manic episode. This might include: • Being unable engage in your daily activities, responsibilities, and routines • Being unable to s…	Information about a health condition	Knowledge	Motivation	MSS	Episodes	0.166667	0.166667	0.166667	0.166667	NA
4	Phone Training	Wellness Scale (+4) If past hospitalizations due to mania, they might consider what this was like. If they were never hospitalized they might consider what would lead to a 911 call or hospitalization. Let’s consider what would constitute a crisis situation due to a manic episode. This might include: • Being unable engage in your daily activities, responsibilities, and routines • Being unable to s…	Guided Discovery	Insight	Motivation	MSS	Symptoms	0.166667	0.166667	0.166667	0.166667	CTT
4	Phone Training	Wellness Scale (+2) On the rating scale, early warning signs of mania correspond to feeling mildly up (+2). • Many people notice low level symptoms or other signs before entering a manic episode	Information about a health condition	Knowledge	Motivation	MSS	Symptoms	0.166667	0.166667	0.166667	0.166667	NA
5	Phone Training	Wellness Scale (+2) (conitnued from page 4) • These changes happen first and often predict an episode of mania • These kinds of changes are called early warning signs • Learning to notice and take action helps avoid episodes People often maintain their usual activities and routines when early warning signs are present. Write a few words or phrases down that describe this how you are before an epi…	Information about a health condition	Knowledge	Motivation	MSS	Symptoms	0.125	0.125	0.125	0.125	NA
5	Phone Training	Wellness Scale (+2) On the rating scale, early warning signs of mania correspond to feeling mildly up (+2). • Many people notice low level symptoms or other signs before entering a manic episode • These changes happen first and often predict an episode of mania • These kinds of changes are called early warning signs • Learning to notice and take action helps avoid episodes People often maintain t…	Guided Discovery	Insight	Motivation	MSS	Symptoms	0.125	0.125	0.125	0.125	CTT
5	Phone Training	Wellness Scale (+2) On the rating scale, early warning signs of mania correspond to feeling mildly up (+2). • Many people notice low level symptoms or other signs before entering a manic episode • These changes happen first and often predict an episode of mania • These kinds of changes are called early warning signs • Learning to notice and take action helps avoid episodes People often maintain t…	Information about health consequences	Attitudes & Perceptions	Motivation	MSS	Episodes	0.125	0.125	0.125	0.125	BCT
5	Phone Training	Wellness Scale (0) Let’s cover when you are doing well and feeling balanced (0). Write down a few words that describe what it’s like for you when you are balanced. Think about: • Your mood and thoughts • Your behaviors • Your personality • Your interests • Your outlook on life • How you relate to others	Valued Self-Identity	Identity	Motivation	MSS	Symptoms	0.125	0.125	0.125	0.125	BCT
5	Phone Training	Wellness Scale (-1) Next we can talk about times when you feel slightly down (-1). This type of down is: • A typical response to routine negative event in daily life • Usually a normal variation in mood, thoughts, or behavior Write down a few words or phrases that you at these times.	Information about a health condition	Knowledge	Motivation	MSS	Symptoms	0.125	0.125	0.125	0.125	NA
5	Phone Training	Wellness Scale (-1) Next we can talk about times when you feel slightly down (-1). This type of down is: • A typical response to routine negative event in daily life • Usually a normal variation in mood, thoughts, or behavior Write down a few words or phrases that you at these times.	Guided Discovery	Insight	Motivation	MSS	Symptoms	0.125	0.125	0.125	0.125	CTT
5	Phone Training	Wellness Scale (+1) Now think about times when you feel slightly up (+1). This type of up is: • A typical response to routine positive event in daily life • Usually a normal variation in mood, thoughts, or behavior Write down a few words or phrases that you at these times.	Information about a health condition	Knowledge	Motivation	MSS	Symptoms	0.125	0.125	0.125	0.125	NA
5	Phone Training	Wellness Scale (+1) Now think about times when you feel slightly up (+1). This type of up is: • A typical response to routine positive event in daily life • Usually a normal variation in mood, thoughts, or behavior Write down a few words or phrases that you at these times.	Guided Discovery	Insight	Motivation	MSS	Symptoms	0.125	0.125	0.125	0.125	CTT
6	Phone Training	Home Page Let’s look at the application. Tell me if I’m going too fast or too slow. Also ask questions at any time. But before we begin, let me ask. What has your experience been with android phones? How comfortable are you with technology? [Offer general orientation to operation, navigation, etc. as needed.]	Elicit-Provide-Elicit	Attitudes & Perceptions	Motivation	Application Use	None	0.333333	0	0.2	0.2	MIT
6	Phone Training	Home Page Let’s look at the application. Tell me if I’m going too fast or too slow. Also ask questions at any time. But before we begin, let me ask. What has your experience been with android phones? How comfortable are you with technology? [Offer general orientation to operation, navigation, etc. as needed.]	Information on application use	Knowledge	Motivation	Application Use	None	0	0	0.2	0.2	SAT
6	Phone Training	Okay, now let’s look at the LiveWell application. You will see this home page when you open the application. Right now, there are a few buttons: • Weekly Check In • Daily Check In • Foundations • Toolbox • Wellness Plan	Information on application use	Knowledge	Motivation	Application Use	None	0	0	0.2	0.2	SAT
6	Phone Training	Daily Check Ins Reminders Every day application displays a reminder to check in: • Comes up in tray [SHOW] • Will be there until you complete LiveWell activities for the day Settings Let’s set when you’d like to receive the first reminder of the day to complete LiveWell activities: • Daily Check In • Daily Review • Weekly Check In (on Sundays only) If not a good time or you don’t complete daily c…	Introduce cues	Prompts	Environment	Application Use	None	0.333333	0	0.2	0.2	BCT
6	Phone Training	Any questions about how to set when you want to check in or about the reminders?	Permission to provide information and advice	Support	Environment	Application Use	None	0.333333	0	0.2	0.2	MIT
7	Phone Training	Let’s go over each part of the daily check in. To reduce symptoms and episodes, it is important to take medications regularly, get adequate amounts of sleep, keep a regular schedule or routine, and monitor for early warning signs of depression and mania. We’ll set your intentions today for each of these self-care areas.	Information about health consequences	Attitudes & Perceptions	Motivation	MSS/Medication/Sleep/Routine	Episodes/Symptoms	0.0909091	0.0714286	0.0714286	0.0714286	BCT
7	Phone Training	Let’s go over each part of the daily check in. To reduce symptoms and episodes, it is important to take medications regularly, get adequate amounts of sleep, keep a regular schedule or routine, and monitor for early warning signs of depression and mania. We’ll set your intentions today for each of these self-care areas.	Agenda Mapping	Intention	Motivation	MSS/Medication/Sleep/Routine	Episodes/Symptoms	0.0909091	0.0714286	0.0714286	0.0714286	MIT
7	Phone Training	Medications • Can be difficult for people to take medications daily • Record if you took all, some, or none of daily psychiatric medications in the past 24 hours • Do not need to include PRN medications or medications for other conditions	Social Comparison	Norms	Motivation	Medication	Episodes/Symptoms	0.0909091	0.0714286	0.0714286	0.0714286	BCT
7	Phone Training	Medications • Can be difficult for people to take medications daily • Record if you took all, some, or none of daily psychiatric medications in the past 24 hours • Do not need to include PRN medications or medications for other conditions	Self-Monitoring Of Behavior	Monitoring	Volition	Medication	Episodes/Symptoms	0.0909091	0.0714286	0.0714286	0.0714286	BCT
7	Phone Training	Medications • Can be difficult for people to take medications daily • Record if you took all, some, or none of daily psychiatric medications in the past 24 hours • Do not need to include PRN medications or medications for other conditions	Information on application use	Knowledge	Motivation	Medication	Episodes/Symptoms	0	0.0714286	0.0714286	0.0714286	SAT
7	Phone Training	What is your target for taking your medications for bipolar disorder [aim for 100%]?	Process Goal	Goal Setting	Volition	Medication	Episodes/Symptoms	0.0909091	0.0714286	0.0714286	0.0714286	BCT
7	Phone Training	Sleep • American Sleep Foundation recommends: 7 – 9 hours/night, 6 – 10 range normal okay for some • Enter the number of hours you think you slept each night (not time in bed) • Don’t include naps	Credible Source	Norms	Motivation	Sleep	Episodes/Symptoms	0.0909091	0.0714286	0.0714286	0.0714286	BCT
7	Phone Training	Sleep • American Sleep Foundation recommends: 7 – 9 hours/night, 6 – 10 range normal okay for some • Enter the number of hours you think you slept each night (not time in bed) • Don’t include naps	Social Comparison	Norms	Motivation	Sleep	Episodes/Symptoms	0.0909091	0.0714286	0.0714286	0.0714286	BCT
7	Phone Training	Sleep • American Sleep Foundation recommends: 7 – 9 hours/night, 6 – 10 range normal okay for some • Enter the number of hours you think you slept each night (not time in bed) • Don’t include naps	Self-Monitoring Of Behavior	Monitoring	Volition	Sleep	Episodes/Symptoms	0.0909091	0.0714286	0.0714286	0.0714286	BCT
7	Phone Training	Sleep • American Sleep Foundation recommends: 7 – 9 hours/night, 6 – 10 range normal okay for some • Enter the number of hours you think you slept each night (not time in bed) • Don’t include naps	Information on application use	Knowledge	Motivation	Sleep	Episodes/Symptoms	0	0.0714286	0.0714286	0.0714286	SAT
7	Phone Training	What is your target for amount of sleep [aim for 2-hour window between 6 to 10 hours]?	Process Goal	Goal Setting	Volition	Sleep	Episodes/Symptoms	0.0909091	0.0714286	0.0714286	0.0714286	BCT
7	Phone Training	Routine • Push button to record when you went to bed with the intention of going to sleep (not when you went to sleep but when you tried to get to sleep) • Push button to record when you got up planning to start your day (not when you woke up but when you got out of bed to start your day) • Be mindful of AM/PM for times selected	Self-Monitoring Of Behavior	Monitoring	Volition	Routine	Episodes/Symptoms	0.0909091	0.0714286	0.0714286	0.0714286	BCT
7	Phone Training	Routine • Push button to record when you went to bed with the intention of going to sleep (not when you went to sleep but when you tried to get to sleep) • Push button to record when you got up planning to start your day (not when you woke up but when you got out of bed to start your day) • Be mindful of AM/PM for times selected	Information on application use	Knowledge	Motivation	Routine	Episodes/Symptoms	0	0.0714286	0.0714286	0.0714286	SAT
7	Phone Training	What is your target for routine [aim for 1.5-hour window for bedtime and risetime]?	Process Goal	Goal Setting	Volition	Routine	Episodes/Symptoms	0.0909091	0.0714286	0.0714286	0.0714286	BCT
8	Phone Training	Wellness Scale • Record wellness rating (for the previous day) • Don’t rate how you are doing just in the moment you are checking in • Rate how you have been overall the past 24 hours • Think about the anchors for the scale that you created • Review your anchors and general definitions from time to time • Once you press the number, button turns white Some people with bipolar disorder have what's …	Self-Monitoring Of Behavior	Monitoring	Volition	MSS	Symptoms	0.166667	0.125	0.111111	0.125	BCT
8	Phone Training	Wellness Scale • Record wellness rating (for the previous day) • Don’t rate how you are doing just in the moment you are checking in • Rate how you have been overall the past 24 hours • Think about the anchors for the scale that you created • Review your anchors and general definitions from time to time • Once you press the number, button turns white Some people with bipolar disorder have what's …	Information about a health condition	Knowledge	Motivation	MSS	Episodes	0.166667	0.125	0.111111	0.125	NA
8	Phone Training	Wellness Scale • Record wellness rating (for the previous day) • Don’t rate how you are doing just in the moment you are checking in • Rate how you have been overall the past 24 hours • Think about the anchors for the scale that you created • Review your anchors and general definitions from time to time • Once you press the number, button turns white Some people with bipolar disorder have what's …	Information on application use	Knowledge	Motivation	MSS	Symptoms	0	0.125	0.111111	0.125	SAT
8	Phone Training	What’s your target in terms of your wellness rating? [Aim for +1 to -1]	Outcome Goal	Goal Setting	Volition	MSS	Episodes/Symptoms	0.166667	0.125	0.111111	0.125	BCT
8	Phone Training	Let’s complete the Daily Check In together now. Any questions?	Self-Monitoring Of Behavior	Monitoring	Volition	MSS/Medication/Sleep/Routine	Episodes/Symptoms	0.166667	0.125	0.111111	0.125	BCT
8	Phone Training	Daily Review • Comes up automatically after Daily Check In • Feedback based on how you’ve been doing • Recommend you look at every day • Percentage success for each target past 7 days [SHOW HOVER GOALS] • Can repeat suggested Daily Review from home screen • Can Review Something Else Let’s complete the Daily Review together now.	Information on application use	Knowledge	Motivation	MSS/Medication/Sleep/Routine	Episodes/Symptoms	0	0.125	0.111111	0.125	SAT
8	Phone Training	Daily Review • Comes up automatically after Daily Check In • Feedback based on how you’ve been doing • Recommend you look at every day • Percentage success for each target past 7 days [SHOW HOVER GOALS] • Can repeat suggested Daily Review from home screen • Can Review Something Else Let’s complete the Daily Review together now.	Feedback On Behavior	Evaluation	Volition	MSS/Medication/Sleep/Routine	Episodes/Symptoms	0.166667	0.125	0.111111	0.125	BCT
8	Phone Training	Any questions?	Permission to provide information and advice	Support	Environment	Application Use	None	0.166667	0	0.111111	0	MIT
8	Phone Training	Weekly Check Ins • Comes up Sundays • Includes standardized questions about depression and mania • Also early warning signs for depression and mania • Responses should consider entire past week, not just current day Let’s complete the Weekly Check In together now.	Information on application use	Knowledge	Motivation	MSS	Episodes	0	0.125	0.111111	0.125	SAT
9	Phone Training	Let’s complete the Weekly Check In together now.	Self-Monitoring Of Outcomes Of Behavior	Monitoring	Volition	MSS	Episodes	0.142857	0.166667	0.111111	0.166667	BCT
9	Phone Training	Any questions?	Permission to provide information and advice	Support	Environment	Application Use	None	0.142857	0	0.111111	0	MIT
9	Phone Training	Clinical Reporting LiveWell is equipped to generate weekly clinical reports. It is also equipped to generate notifications whenever you are at risk for having a mood episode or are having a crisis. You will have access to an online weekly report that displays an overview of how you are doing that looks like this [HANDOUT 6]. You were emailed a link and password. Did you get it? [If not, then take…	Feedback On Behavior	Evaluation	Volition	MSS	Episodes	0.142857	0.166667	0.111111	0.166667	BCT
9	Phone Training	Clinical Reporting LiveWell is equipped to generate weekly clinical reports. It is also equipped to generate notifications whenever you are at risk for having a mood episode or are having a crisis. You will have access to an online weekly report that displays an overview of how you are doing that looks like this [HANDOUT 6]. You were emailed a link and password. Did you get it? [If not, then take…	Social Support (Unspecified)	Support	Environment	MSS/Medication/Sleep/Routine	Episodes/Symptoms	0.142857	0.166667	0.111111	0.166667	BCT
9	Phone Training	Clinical Reporting LiveWell is equipped to generate weekly clinical reports. It is also equipped to generate notifications whenever you are at risk for having a mood episode or are having a crisis. You will have access to an online weekly report that displays an overview of how you are doing that looks like this [HANDOUT 6]. You were emailed a link and password. Did you get it? [If not, then take…	Introduce cues	Prompts	Environment	MSS	Episodes	0.142857	0.166667	0.111111	0.166667	BCT
9	Phone Training	You can allow your psychiatrist or other mental health provider access to these two things—your weekly reports and automatic notifications—whenever you are at risk for having a mood episode or are in crisis. Are you comfortable with any of your providers involved in this way?	Social Support (Unspecified)	Support	Environment	Build Support	Episodes	0.142857	0.166667	0.111111	0.166667	BCT
9	Phone Training	You can allow your psychiatrist or other mental health provider access to these two things—your weekly reports and automatic notifications—whenever you are at risk for having a mood episode or are in crisis. Are you comfortable with any of your providers involved in this way?	Emphasize Autonomy	Self-Efficacy	Motivation	Build Support	Episodes	0.142857	0.166667	0.111111	0.166667	MIT
9	Phone Training	Instructions Now let’s briefly look at the instructions page. This section goes over a lot of what we talked about today, since we covered a lot.	Information on application use	Knowledge	Motivation	Application Use	None	0	0	0.111111	0	SAT
9	Phone Training	Refresh Also on the main page is a refresh button (the two arrows). The application should automatically update your content as we edit things, but if content seems old or is inconsistent with most recent conversation with me, we recommend pressing refresh button before letting me know.	Information on application use	Knowledge	Motivation	Application Use	None	0	0	0.111111	0	SAT
9	Phone Training	Equipment You might be aware that activity tracking devices are a new trend to help live a healthy lifestyle and maintain a routine. Your study phone and watch will collect behavioral data. We are examining how this information may be useful for helping those with bipolar disorder.	Information on application use	Knowledge	Motivation	None	None	0	0	0	0	SAT
10	Phone Training	The phone has an application installed, called Purple Robot, that collects data about activity, location, calls, and texts (which does not include information about content or identities). The pebble watch sends feedback from its sensors to the phone to track sleep and activity level. • Please wear it 24/7 • Water resistant • Prefer worn on non-dominant wrist • Apologize if it feels bulky on wris…	Information on application use	Knowledge	Motivation	None	None	0	0	0	0	SAT
10	Phone Training	Coach’s Role My role is to help you learn to use the application in a way that is most helpful for you. We’ll talk each week during the first four weeks and then at week 6 and 16. You can always contact me as well with questions or concerns. The behavioral and self-report data we are collecting is vital to the success of the study, so I will also be contacting you if check-in, phone, or watch dat…	Social Support (Unspecified)	Support	Environment	Application Use	None	0.125	0	0.125	0	BCT
10	Phone Training	Coach’s Role My role is to help you learn to use the application in a way that is most helpful for you. We’ll talk each week during the first four weeks and then at week 6 and 16. You can always contact me as well with questions or concerns. The behavioral and self-report data we are collecting is vital to the success of the study, so I will also be contacting you if check-in, phone, or watch dat…	Social Support (Practical)	Support	Environment	Application Use	None	0.125	0	0.125	0	BCT
10	Phone Training	What do you think about the coaching calls? How about me checking in with you if the check-in, phone, or watch data are not coming in regularly?	Open-Ended Questions	Support	Environment	Application Use	None	0.125	0	0.125	0	MIT
10	Phone Training	Please note: • If you have an emergency, you should contact your psychiatrist or call 911. • Do not discuss your coaching calls or application use with the assessor.	Action Planning	Planning	Volition	MSS	Episodes	0.125	1	0.125	0.2	BCT
10	Phone Training	[Summarize participant’s story. Underscore hopes and the ways LiveWell can help.]	Summary Statements	Support	Environment	Application Use	Episodes/Symptoms/Quality of Life	0.125	0	0.125	0.2	MIT
10	Phone Training	[Summarize participant’s story. Underscore hopes and the ways LiveWell can help.]	Information About Social And Environmental Consequences	Attitudes & Perceptions	Motivation	Application Use	Episodes/Symptoms/Quality of Life	0.125	0	0.125	0.2	BCT
10	Phone Training	You said you were hoping for [name hopes]. Now that you know more about the application, how do you think the LiveWell program will help you get there?	Reflective Statements	Support	Environment	Application Use	Episodes/Symptoms/Quality of Life	0.125	0	0.125	0.2	MIT
10	Phone Training	You said you were hoping for [name hopes]. Now that you know more about the application, how do you think the LiveWell program will help you get there?	DARN Questions	Attitudes & Perceptions	Motivation	Application Use	Episodes/Symptoms/Quality of Life	0.125	0	0.125	0.2	MIT
11	Phone Training	Beyond concerns talked about [name them if any], what might make it hard to participate in LiveWell? What might you or we do get past these obstacles so you can benefit most from LiveWell?	Coping Planning	Planning	Volition	Application Use	None	0.0909091	0	0.125	0	BCT
11	Phone Training	We recommend daily use of the LiveWell application. What do you think about that?	Open-Ended Questions	Support	Environment	Application Use	None	0.0909091	0	0.125	0	MIT
11	Phone Training	In the week ahead we recommend you: • Read the first two lessons: Overview and Basic Facts • Complete the Daily Check In and go through the Daily Reviews every day How does this sound to you?	Action Planning	Planning	Volition	Application Use	None	0.0909091	0	0.125	0	BCT
11	Phone Training	In the week ahead we recommend you: • Read the first two lessons: Overview and Basic Facts • Complete the Daily Check In and go through the Daily Reviews every day How does this sound to you?	Process Goal	Goal Setting	Volition	Application Use	None	0.0909091	0	0.125	0	BCT
11	Phone Training	In the week ahead we recommend you: • Read the first two lessons: Overview and Basic Facts • Complete the Daily Check In and go through the Daily Reviews every day How does this sound to you?	Self-Monitoring Of Behavior	Monitoring	Volition	Application Use	Symptoms	0.0909091	0	0.125	1	BCT
11	Phone Training	In the week ahead we recommend you: • Read the first two lessons: Overview and Basic Facts • Complete the Daily Check In and go through the Daily Reviews every day How does this sound to you?	Commitment	Intention	Motivation	Application Use	None	0.0909091	0	0.125	0	BCT
11	Phone Training	Do you have any other goals in terms of using the application for the next week?	Process Goal	Goal Setting	Volition	Application Use	None	0.0909091	0	0.125	0	BCT
11	Phone Training	Ok, so we will talk next week. What is a good time? • I appreciate your taking such an active part in learning about the program today • I think you will find this program useful in helping you stay well. • Sometimes things come up and people aren’t able to use the program as planned • We can always talk about any problems and I’m happy to help Do you have any questions for me? Thank you for comi…	Affirmation	Self-Efficacy	Motivation	None	None	0.0909091	0	0	0	MIT
11	Phone Training	Ok, so we will talk next week. What is a good time? • I appreciate your taking such an active part in learning about the program today • I think you will find this program useful in helping you stay well. • Sometimes things come up and people aren’t able to use the program as planned • We can always talk about any problems and I’m happy to help Do you have any questions for me? Thank you for comi…	Coping Planning	Planning	Volition	None	None	0.0909091	0	0	0	BCT
11	Phone Training	Ok, so we will talk next week. What is a good time? • I appreciate your taking such an active part in learning about the program today • I think you will find this program useful in helping you stay well. • Sometimes things come up and people aren’t able to use the program as planned • We can always talk about any problems and I’m happy to help Do you have any questions for me? Thank you for comi…	Social Comparison	Norms	Motivation	None	None	0.0909091	0	0	0	BCT
11	Phone Training	Ok, so we will talk next week. What is a good time? • I appreciate your taking such an active part in learning about the program today • I think you will find this program useful in helping you stay well. • Sometimes things come up and people aren’t able to use the program as planned • We can always talk about any problems and I’m happy to help Do you have any questions for me? Thank you for comi…	Social Support (Unspecified)	Support	Environment	Build Support	None	0.0909091	1	0.125	0	BCT
12	Week 1	[Set clear agenda and invite collaboration.]	Agenda Mapping	Intention	Motivation	None	None	0.166667	0	0	0	MIT
12	Week 1	[Set clear agenda and invite collaboration.]	Support change/ persistence	Support	Environment	Build Support	None	0.166667	0.5	0.166667	0	BCT
12	Week 1	Hi [participant]. This is your coach, [name], from the LiveWell program. I’m calling for our weekly call. It should take about 15 minutes. Is that alright?	Permission to provide information and advice	Support	Environment	Build Support	None	0.166667	0.5	0.166667	0	MIT
12	Week 1	Today, we are scheduled to review 2 lessons, how using the daily check in went, and any other goals from last week. Is there anything else you would like to cover?	Agenda Mapping	Intention	Motivation	Application Use	None	0.166667	0	0.166667	0	MIT
12	Week 1	Today, we are scheduled to review 2 lessons, how using the daily check in went, and any other goals from last week. Is there anything else you would like to cover?	Emphasize Autonomy	Self-Efficacy	Motivation	Application Use	None	0.166667	0	0.166667	0	MIT
12	Week 1	Any questions or concerns about using the application? Does your personalized content [anchors, medications, psychiatrist] look up to date? Remember that if we ever change things and they don’t seem to be updated on your phone, then you can refresh the application to see if that helps.	Emphasize Autonomy	Self-Efficacy	Motivation	Application Use	None	0.166667	0	0.166667	0	MIT
12	Week 1	Any questions or concerns about using the application? Does your personalized content [anchors, medications, psychiatrist] look up to date? Remember that if we ever change things and they don’t seem to be updated on your phone, then you can refresh the application to see if that helps.	Information on application use	Knowledge	Motivation	Application Use	Episodes/Symptoms	0	0	0.166667	1	SAT
13	Week 1	Last week you received the link and password for your weekly reports prior to the phone training. Did you look at them?	Self-Monitoring Of Behavior	Monitoring	Volition	Application Use	None	0.0714286	0	0.0714286	0	BCT
13	Week 1	[Remember that success and failure depend on motivation and volition. Keep this in mind in mind while discussing performance.]	DARN Questions	Attitudes & Perceptions	Motivation	MSS/Medication/Sleep/Routine/Application Use	Episodes/Symptoms/Quality of Life	0.0714286	0.125	0.0714286	0.2	MIT
13	Week 1	[Remember that success and failure depend on motivation and volition. Keep this in mind in mind while discussing performance.]	Review behavior goals	Adjustment	Volition	MSS/Medication/Sleep/Routine/Application Use	Episodes/Symptoms/Quality of Life	0.0714286	0.125	0.0714286	0.2	BCT
13	Week 1	Let’s talk about how things are going. Based on the data I have, it looks like [summarize dashboard]. Does that sound right?	Feedback On Behavior	Evaluation	Volition	MSS/Medication/Sleep/Routine/Application Use	Episodes/Symptoms	0.0714286	0.125	0.0714286	0.2	BCT
13	Week 1	Last time your goal was to [summarize goal]. To what extent were you able to do this?	Review behavior goals	Adjustment	Volition	Application Use	None	0.0714286	0	0.0714286	0	BCT
13	Week 1	If goal met: Good for you! What do you think helped?	Social reward [positive reinforcement]	Reinforcement	Environment	Application Use	None	0.0714286	0	0.0714286	0	BCT
13	Week 1	If goal met: Good for you! What do you think helped?	Open-Ended Questions	Support	Environment	Application Use	None	0.0714286	0	0.0714286	0	MIT
13	Week 1	Do you think that this could have any impact on [summarize hopes]?	DARN Questions	Attitudes & Perceptions	Motivation	Application Use	Episodes/Symptoms/Quality of Life	0.0714286	0	0.0714286	0.2	MIT
13	Week 1	If goal not met: Okay. Let’s see what we can learn about this situation. What is your sense of things that got in the way?	Coping Planning	Planning	Volition	Application Use	None	0.0714286	0	0.0714286	0	BCT
13	Week 1	[Guide participant to set goal based on dashboard data. Prioritize issues in this order: symptoms, medications, sleep, routine, and check ins. If data all within targeted parameters, encourage participant to set goal related to a target or use of the application (e.g., foundations, toolbox, wellness plan). Exchange ideas. ]	Agenda Mapping	Intention	Motivation	MSS/Medication/Sleep/Routine/Application Use	None	0.0714286	0.125	0.0714286	0	MIT
13	Week 1	[Guide participant to set goal based on dashboard data. Prioritize issues in this order: symptoms, medications, sleep, routine, and check ins. If data all within targeted parameters, encourage participant to set goal related to a target or use of the application (e.g., foundations, toolbox, wellness plan). Exchange ideas. ]	Brainstorming	Planning	Volition	MSS/Medication/Sleep/Routine/Application Use	None	0.0714286	0.125	0.0714286	0	MIT
13	Week 1	Let’s think about your goals for using LiveWell in the week ahead. It seems like [summarize highest priority issue] makes the most sense to focus on. Can you think of a goal related to this that you’d like to set for the next week?	Agenda Mapping	Intention	Motivation	MSS/Medication/Sleep/Routine/Application Use	None	0.0714286	0.125	0.0714286	0	MIT
13	Week 1	Let’s think about your goals for using LiveWell in the week ahead. It seems like [summarize highest priority issue] makes the most sense to focus on. Can you think of a goal related to this that you’d like to set for the next week?	Process Goal	Goal Setting	Volition	MSS/Medication/Sleep/Routine/Application Use	None	0.0714286	0.125	0.0714286	0	BCT
13	Week 1	Do you think [goal] might help you achieve [hopes]?	DARN Questions	Attitudes & Perceptions	Motivation	MSS/Medication/Sleep/Routine/Application Use	Episodes/Symptoms/Quality of Life	0.0714286	0.125	0.0714286	0.2	MIT
14	Week 1	Anything that might make it hard to do this? What might help you around this obstacle?	Coping Planning	Planning	Volition	MSS/Medication/Sleep/Routine/Application Use	None	0.166667	0.333333	0.125	0	BCT
14	Week 1	[Review lessons. If participant did not look at them, explore what got in the way. Consider whether a motivational or volitional problem. Problem solve together.]	Review behavior goals	Adjustment	Volition	Application Use	None	0.166667	0	0.125	0	BCT
14	Week 1	[Review lessons. If participant did not look at them, explore what got in the way. Consider whether a motivational or volitional problem. Problem solve together.]	Coping Planning	Planning	Volition	Application Use	Episodes/Symptoms/Quality of Life	0.166667	0	0.125	0.333333	BCT
14	Week 1	Now let’s briefly review the lessons. The Overview of the LiveWell Program focused on how self-management along with medications can help you stay well; the Basic Facts focused on symptoms, early warning signs, treatment options, and getting support and information about bipolar disorder	Information on application use	Knowledge	Motivation	MSS/Medication/Build Support	Symptoms	0	0.333333	0.125	0.333333	SAT
14	Week 1	What are your thoughts and feelings about the material? Do you have any questions?	Open-Ended Questions	Support	Environment	Application Use	None	0.166667	0	0.125	0	MIT
14	Week 1	What are your thoughts and feelings about the material? Do you have any questions?	Emphasize Autonomy	Self-Efficacy	Motivation	Application Use	None	0.166667	0	0.125	0	MIT
14	Week 1	Toolbox: You will become increasingly aware that different parts of the application point you to skills in the Toolbox. Have you had a chance to look at the Toolbox? If you want to navigate there with me now, you’ll see there are 5 categories. • Making Changes: This section provides information on how to get motivated to make personal changes in your life. It also has tips on how to set goals and…	Permission to provide information and advice	Support	Environment	Application Use	None	0.166667	0	0.125	0	MIT
14	Week 1	Toolbox: You will become increasingly aware that different parts of the application point you to skills in the Toolbox. Have you had a chance to look at the Toolbox? If you want to navigate there with me now, you’ll see there are 5 categories. • Making Changes: This section provides information on how to get motivated to make personal changes in your life. It also has tips on how to set goals and…	Information on application use	Knowledge	Motivation	MSS/Build Support/Manage Stress/Healthy Habits	Episodes/Symptoms	0	0.333333	0.125	0.333333	SAT
15	Week 1	How do you think the Toolbox might be helpful?	Open-Ended Questions	Support	Environment	Application Use	Episodes/Symptoms/Quality of Life	0.142857	0	0.125	1	MIT
15	Week 1	Material in the Toolbox is there for you to use when you feel like you want or need. Consider taking a closer look. If you find a skill you like, you can choose to add it to your “My Skills” section of the Wellness Plan. Do you want to try adding a skill together now?	Emphasize Autonomy	Self-Efficacy	Motivation	Application Use	None	0.142857	0	0.125	0	MIT
15	Week 1	Material in the Toolbox is there for you to use when you feel like you want or need. Consider taking a closer look. If you find a skill you like, you can choose to add it to your “My Skills” section of the Wellness Plan. Do you want to try adding a skill together now?	Information on application use	Knowledge	Motivation	MSS	None	0	0.166667	0.125	0	SAT
15	Week 1	Sounds like you have a great plan for the week ahead. You are going to try to [goal]. Also read about Medications and Lifestyle Skills before we talk next week.	Summarize The Plan	Intention	Motivation	MSS/Medication/Sleep/Routine/Application Use	None	0.142857	0.166667	0.125	0	MIT
15	Week 1	Can we set a time for next week?	Action Planning	Planning	Volition	Build Support	None	0.142857	0.166667	0.125	0	BCT
15	Week 1	If anything comes up before then, please feel free to call me. Thanks for talking with me today.	Coping Planning	Planning	Volition	Build Support	None	0.142857	0.166667	0.125	0	BCT
15	Week 1	If anything comes up before then, please feel free to call me. Thanks for talking with me today.	Social Support (Unspecified)	Support	Environment	Build Support	None	0.142857	0.166667	0.125	0	BCT
15	Week 1	If anything comes up before then, please feel free to call me. Thanks for talking with me today.	Affirmation	Self-Efficacy	Motivation	Build Support	None	0.142857	0.166667	0.125	0	MIT
16	Week 2	[Set clear agenda and invite collaboration.]	Agenda Mapping	Intention	Motivation	None	None	0.111111	0	0	0	MIT
16	Week 2	[Set clear agenda and invite collaboration.]	Support change/ persistence	Support	Environment	Build Support	None	0.111111	0.25	0.125	0	BCT
16	Week 2	Hi [participant]. This is your coach, [name], from the LiveWell program. I’m calling for our weekly call. It should take about 15 minutes. Is that alright?	Permission to provide information and advice	Support	Environment	Build Support	None	0.111111	0.25	0.125	0	MIT
16	Week 2	Today, we are scheduled to review 2 lessons, how using the daily check in went, and any other goals from last week. Is there anything else you would like to cover?	Agenda Mapping	Intention	Motivation	Application Use	None	0.111111	0	0.125	0	MIT
16	Week 2	Today, we are scheduled to review 2 lessons, how using the daily check in went, and any other goals from last week. Is there anything else you would like to cover?	Emphasize Autonomy	Self-Efficacy	Motivation	Application Use	None	0.111111	0	0.125	0	MIT
16	Week 2	Any questions or concerns about using the application? Does your personalized content [anchors, medications, psychiatrist] look up to date?	Open-Ended Questions	Support	Environment	Application Use	None	0.111111	0	0.125	0	MIT
16	Week 2	Any questions or concerns about using the application? Does your personalized content [anchors, medications, psychiatrist] look up to date?	Emphasize Autonomy	Self-Efficacy	Motivation	Application Use	None	0.111111	0	0.125	0	MIT
16	Week 2	[Remember that success and failure depend on motivation and volition. Keep this in mind in mind while discussing performance.]	DARN Questions	Attitudes & Perceptions	Motivation	MSS/Medication/Sleep/Routine/Application Use	Episodes/Symptoms/Quality of Life	0.111111	0.25	0.125	0.5	MIT
16	Week 2	[Remember that success and failure depend on motivation and volition. Keep this in mind in mind while discussing performance.]	Review behavior goals	Adjustment	Volition	MSS/Medication/Sleep/Routine/Application Use	Episodes/Symptoms/Quality of Life	0.111111	0.25	0.125	0.5	BCT
17	Week 2	Let’s talk about how things are going. Based on the data I have, it looks like [summarize dashboard]. Does that sound right?	Feedback On Behavior	Evaluation	Volition	MSS/Medication/Sleep/Routine/Application Use	Episodes/Symptoms	0.0714286	0.0833333	0.0714286	0.25	BCT
17	Week 2	Last time your goal was to [summarize goal]. To what extent were you able to do this?	Review behavior goals	Adjustment	Volition	MSS/Medication/Sleep/Routine/Application Use	None	0.0714286	0.0833333	0.0714286	0	BCT
17	Week 2	If goal met: Good for you! What do you think helped? Do you think that this could have any impact on [summarize hopes]?	Social reward [positive reinforcement]	Reinforcement	Environment	MSS/Medication/Sleep/Routine/Application Use	None	0.0714286	0.0833333	0.0714286	0	BCT
17	Week 2	If goal met: Good for you! What do you think helped? Do you think that this could have any impact on [summarize hopes]?	Open-Ended Questions	Support	Environment	MSS/Medication/Sleep/Routine/Application Use	None	0.0714286	0.0833333	0.0714286	0	MIT
17	Week 2	If goal met: Good for you! What do you think helped? Do you think that this could have any impact on [summarize hopes]?	DARN Questions	Attitudes & Perceptions	Motivation	MSS/Medication/Sleep/Routine/Application Use	Episodes/Symptoms/Quality of Life	0.0714286	0.0833333	0.0714286	0.25	MIT
17	Week 2	If goal not met: Okay. Let’s see what we can learn about this situation. What is your sense of things that got in the way?	Coping Planning	Planning	Volition	MSS/Medication/Sleep/Routine/Application Use	None	0.0714286	0.0833333	0.0714286	0	BCT
17	Week 2	[Guide participant to set goal based on dashboard data. Prioritize issues in this order: symptoms, medications, sleep, routine, and check ins. If data all within targeted parameters, encourage participant to set goal related to a target or use of the application (e.g., foundations, toolbox, wellness plan). Exchange ideas. ]	Agenda Mapping	Intention	Motivation	MSS/Medication/Sleep/Routine/Application Use	None	0.0714286	0.0833333	0.0714286	0	MIT
17	Week 2	[Guide participant to set goal based on dashboard data. Prioritize issues in this order: symptoms, medications, sleep, routine, and check ins. If data all within targeted parameters, encourage participant to set goal related to a target or use of the application (e.g., foundations, toolbox, wellness plan). Exchange ideas. ]	Brainstorming	Planning	Volition	MSS/Medication/Sleep/Routine/Application Use	None	0.0714286	0.0833333	0.0714286	0	MIT
17	Week 2	Let’s think about your goals for using LiveWell in the week ahead. It seems like [summarize highest priority issue] makes the most sense to focus on. Can you think of a goal related to this that you’d like to set for the next week?	Agenda Mapping	Intention	Motivation	MSS/Medication/Sleep/Routine/Application Use	None	0.0714286	0.0833333	0.0714286	0	MIT
17	Week 2	Let’s think about your goals for using LiveWell in the week ahead. It seems like [summarize highest priority issue] makes the most sense to focus on. Can you think of a goal related to this that you’d like to set for the next week?	Process Goal	Goal Setting	Volition	MSS/Medication/Sleep/Routine/Application Use	None	0.0714286	0.0833333	0.0714286	0	BCT
17	Week 2	Do you think [goal] might help you achieve [hopes]?	DARN Questions	Attitudes & Perceptions	Motivation	MSS/Medication/Sleep/Routine/Application Use	Episodes/Symptoms/Quality of Life	0.0714286	0.0833333	0.0714286	0.25	MIT
17	Week 2	Anything that might make it hard to do this? What might help you around this obstacle?	Coping Planning	Planning	Volition	MSS/Medication/Sleep/Routine/Application Use	None	0.0714286	0.0833333	0.0714286	0	BCT
17	Week 2	[Review lessons. If participant did not look at them, explore what got in the way. Consider whether a motivational or volitional problem. Problem solve together.]	Review behavior goals	Adjustment	Volition	Application Use	None	0.0714286	0	0.0714286	0	BCT
17	Week 2	[Review lessons. If participant did not look at them, explore what got in the way. Consider whether a motivational or volitional problem. Problem solve together.]	Coping Planning	Planning	Volition	Application Use	Episodes/Symptoms/Quality of Life	0.0714286	0	0.0714286	0.25	BCT
18	Week 2	Now let’s briefly review the lessons. The Medications provided basic information about medications and how to overcome common barriers to using medications effectively; and the Lifestyle Skills focused on how to promote wellness through sleep, medications, attending, routine, tranquility, and socialization.	Information on application use	Knowledge	Motivation	Application Use	Episodes/Symptoms/Quality of Life	0	0	0.2	0.333333	SAT
18	Week 2	What are your thoughts and feelings about the material? Do you have any questions?	Open-Ended Questions	Support	Environment	Sleep/Medication/Healhy Habits/Routine/Manage Stress/Build Support	Episodes/Symptoms/Quality of Life	0.333333	0.333333	0.2	0.333333	MIT
18	Week 2	What are your thoughts and feelings about the material? Do you have any questions?	Emphasize Autonomy	Self-Efficacy	Motivation	Sleep/Medication/Healhy Habits/Routine/Manage Stress/Build Support	Episodes/Symptoms/Quality of Life	0.333333	0.333333	0.2	0.333333	MIT
18	Week 2	Wellness Plan: After the phone training I updated your personalized anchors for the wellness rating scale that you are using in the Daily Check In. These anchors are in the Wellness Plan. Let’s navigate there now and make sure everything looks okay. You’ll notice the Wellness Plan has 3 sections. • My Resources: This section lists your medications, team, charts, and skills. You can use charts to …	Information on application use	Knowledge	Motivation	Sleep/Medication/Healhy Habits/Routine/Manage Stress/Build Support/Application Use	None	0	0.333333	0.2	0	SAT
18	Week 2	You will learn about developing your Wellness Plan at the end of the Foundations. What do you think about the Wellness Plan? Any questions?	Open-Ended Questions	Support	Environment	Application Use	None	0.333333	0	0.2	0	MIT
19	Week 2	Sounds like you have a great plan for the week ahead. You are going to try to [goal]. Also read about Coping Skills and Using a Team before we talk next week.	Summarize The Plan	Intention	Motivation	MSS/Medication/Sleep/Routine/Application Use	None	0.2	0.2	0.2	0.2	MIT
19	Week 2	Can we set a time for next week?	Action Planning	Planning	Volition	Build Support	None	0.2	0.2	0.2	0.2	BCT
19	Week 2	If anything comes up before then, please feel free to call me. Thanks for talking with me today.	Coping Planning	Planning	Volition	Build Support	None	0.2	0.2	0.2	0.2	BCT
19	Week 2	If anything comes up before then, please feel free to call me. Thanks for talking with me today.	Social Support (Unspecified)	Support	Environment	Build Support	None	0.2	0.2	0.2	0.2	BCT
19	Week 2	If anything comes up before then, please feel free to call me. Thanks for talking with me today.	Affirmation	Self-Efficacy	Motivation	Build Support	None	0.2	0.2	0.2	0.2	MIT
20	Week 3	Set clear agenda and invite collaboration. Check status of provider participant. (a) If participant consented and provider enrolled, let participant know. (b) If participant consented but provider not yet enrolled, let participant know we will not be continuing to reach out but they are free to do so. (c) If participant did not consent, revisit their interest in having their provider participate.	Agenda Mapping	Intention	Motivation	None	None	0.142857	0	0	0.142857	MIT
20	Week 3	Set clear agenda and invite collaboration. Check status of provider participant. (a) If participant consented and provider enrolled, let participant know. (b) If participant consented but provider not yet enrolled, let participant know we will not be continuing to reach out but they are free to do so. (c) If participant did not consent, revisit their interest in having their provider participate.	Support change/ persistence	Support	Environment	Build Support	None	0.142857	0.5	0.2	0.142857	BCT
20	Week 3	Set clear agenda and invite collaboration. Check status of provider participant. (a) If participant consented and provider enrolled, let participant know. (b) If participant consented but provider not yet enrolled, let participant know we will not be continuing to reach out but they are free to do so. (c) If participant did not consent, revisit their interest in having their provider participate.	Elicit-Provide-Elicit	Attitudes & Perceptions	Motivation	None	None	0.142857	0	0	0.142857	MIT
20	Week 3	Hi [participant]. This is your coach, [name], from the LiveWell program. I’m calling for our weekly call. It should take about 15 minutes. Is that alright?	Permission to provide information and advice	Support	Environment	Build Support	None	0.142857	0.5	0.2	0.142857	MIT
20	Week 3	Today, we are scheduled to review 2 lessons, how using the daily check in went, and any other goals from last week. Is there anything else you would like to cover?	Agenda Mapping	Intention	Motivation	Application Use	None	0.142857	0	0.2	0.142857	MIT
20	Week 3	Today, we are scheduled to review 2 lessons, how using the daily check in went, and any other goals from last week. Is there anything else you would like to cover?	Emphasize Autonomy	Self-Efficacy	Motivation	Application Use	None	0.142857	0	0.2	0.142857	MIT
20	Week 3	Any questions or concerns about using the application? Does your personalized content [anchors, medications, psychiatrist] look up to date?	Emphasize Autonomy	Self-Efficacy	Motivation	Application Use	None	0.142857	0	0.2	0.142857	MIT
21	Week 3	Before we get into things, let’s touch base about your provider. [Summarize status of provider participation.] What do you think about this?	Agenda Mapping	Intention	Motivation	Build Support	None	0.0714286	0.0714286	0.0714286	0	MIT
21	Week 3	Before we get into things, let’s touch base about your provider. [Summarize status of provider participation.] What do you think about this?	Open-Ended Questions	Support	Environment	Build Support	None	0.0714286	0.0714286	0.0714286	0	MIT
21	Week 3	[Remember that success and failure depend on motivation and volition. Keep this in mind in mind while discussing performance.]	DARN Questions	Attitudes & Perceptions	Motivation	MSS/Medication/Sleep/Routine/Application Use	Episodes/Symptoms/Quality of Life	0.0714286	0.0714286	0.0714286	0.2	MIT
21	Week 3	[Remember that success and failure depend on motivation and volition. Keep this in mind in mind while discussing performance.]	Review behavior goals	Adjustment	Volition	MSS/Medication/Sleep/Routine/Application Use	Episodes/Symptoms/Quality of Life	0.0714286	0.0714286	0.0714286	0.2	BCT
21	Week 3	Let’s talk about how things are going. Based on the data I have, it looks like [summarize dashboard]. Does that sound right?	Feedback On Behavior	Evaluation	Volition	MSS/Medication/Sleep/Routine/Application Use	Episodes/Symptoms	0.0714286	0.0714286	0.0714286	0.2	BCT
21	Week 3	If goal met: Good for you! What do you think helped? Do you think that this could have any impact on [summarize hopes]?	Social reward [positive reinforcement]	Reinforcement	Environment	MSS/Medication/Sleep/Routine/Application Use	None	0.0714286	0.0714286	0.0714286	0	BCT
21	Week 3	If goal met: Good for you! What do you think helped? Do you think that this could have any impact on [summarize hopes]?	Open-Ended Questions	Support	Environment	MSS/Medication/Sleep/Routine/Application Use	None	0.0714286	0.0714286	0.0714286	0	MIT
21	Week 3	If goal met: Good for you! What do you think helped? Do you think that this could have any impact on [summarize hopes]?	DARN Questions	Attitudes & Perceptions	Motivation	MSS/Medication/Sleep/Routine/Application Use	Episodes/Symptoms/Quality of Life	0.0714286	0.0714286	0.0714286	0.2	MIT
21	Week 3	If goal not met: Okay. Let’s see what we can learn about this situation. What is your sense of things that got in the way?	Coping Planning	Planning	Volition	MSS/Medication/Sleep/Routine/Application Use	None	0.0714286	0.0714286	0.0714286	0	BCT
21	Week 3	[Guide participant to set goal based on dashboard data. Prioritize issues in this order: symptoms, medications, sleep, routine, and check ins. If data all within targeted parameters, encourage participant to set goal related to a target or use of the application (e.g., foundations, toolbox, wellness plan). Exchange ideas. ]	Agenda Mapping	Intention	Motivation	MSS/Medication/Sleep/Routine/Application Use	None	0.0714286	0.0714286	0.0714286	0	MIT
21	Week 3	[Guide participant to set goal based on dashboard data. Prioritize issues in this order: symptoms, medications, sleep, routine, and check ins. If data all within targeted parameters, encourage participant to set goal related to a target or use of the application (e.g., foundations, toolbox, wellness plan). Exchange ideas. ]	Brainstorming	Planning	Volition	MSS/Medication/Sleep/Routine/Application Use	None	0.0714286	0.0714286	0.0714286	0	MIT
21	Week 3	Let’s think about your goals for using LiveWell in the week ahead. It seems like [summarize highest priority issue] makes the most sense to focus on. Can you think of a goal related to this that you’d like to set for the next week?	Agenda Mapping	Intention	Motivation	MSS/Medication/Sleep/Routine/Application Use	None	0.0714286	0.0714286	0.0714286	0	MIT
21	Week 3	Let’s think about your goals for using LiveWell in the week ahead. It seems like [summarize highest priority issue] makes the most sense to focus on. Can you think of a goal related to this that you’d like to set for the next week?	Process Goal	Goal Setting	Volition	MSS/Medication/Sleep/Routine/Application Use	None	0.0714286	0.0714286	0.0714286	0	BCT
21	Week 3	Do you think [goal] might help you achieve [hopes]?	DARN Questions	Attitudes & Perceptions	Motivation	MSS/Medication/Sleep/Routine/Application Use	Episodes/Symptoms/Quality of Life	0.0714286	0.0714286	0.0714286	0.2	MIT
22	Week 3	Anything that might make it hard to do this? What might help you around this obstacle?	Coping Planning	Planning	Volition	MSS/Medication/Sleep/Routine/Application Use	None	0.1	0.125	0.0909091	0	BCT
22	Week 3	[Review lessons. If participant did not look at them, explore what got in the way. Consider whether a motivational or volitional problem. Problem solve together.]	Review behavior goals	Adjustment	Volition	Application Use	None	0.1	0	0.0909091	0	BCT
22	Week 3	[Review lessons. If participant did not look at them, explore what got in the way. Consider whether a motivational or volitional problem. Problem solve together.]	Coping Planning	Planning	Volition	Application Use	Episodes/Symptoms/Quality of Life	0.1	0	0.0909091	0.25	BCT
22	Week 3	Now let’s briefly review the lessons. The Coping Skills provided basic information on how to dial up when depressed and dial down when manic; and the Using a Team Effectively focused on building supports, good rapport with your psychiatrist, and identifying a hospital should the need arise.	Information on application use	Knowledge	Motivation	Application Use	Episodes	0	0	0.0909091	0.25	SAT
22	Week 3	What are your thoughts and feelings about the material? Do you have any questions?	Open-Ended Questions	Support	Environment	MSS/Build Support	Episodes	0.1	0.125	0.0909091	0.25	MIT
22	Week 3	What are your thoughts and feelings about the material? Do you have any questions?	Emphasize Autonomy	Self-Efficacy	Motivation	MSS/Build Support	Episodes	0.1	0.125	0.0909091	0.25	MIT
22	Week 3	Sounds like you have a great plan for the week ahead. You are going to try to [goal]. Also read about Coping Skills and Using a Team before we talk next week.	Summarize The Plan	Intention	Motivation	MSS/Medication/Sleep/Routine/Application Use	None	0.1	0.125	0.0909091	0	MIT
22	Week 3	Can we set a time for next week?	Action Planning	Planning	Volition	Build Support	None	0.1	0.125	0.0909091	0	BCT
22	Week 3	If anything comes up before then, please feel free to call me. Thanks for talking with me today.	Coping Planning	Planning	Volition	Build Support	None	0.1	0.125	0.0909091	0	BCT
22	Week 3	If anything comes up before then, please feel free to call me. Thanks for talking with me today.	Social Support (Unspecified)	Support	Environment	Build Support	None	0.1	0.125	0.0909091	0	BCT
22	Week 3	If anything comes up before then, please feel free to call me. Thanks for talking with me today.	Affirmation	Self-Efficacy	Motivation	Build Support	None	0.1	0.125	0.0909091	0	MIT
23	Week 4	[Set clear agenda and invite collaboration.]	Agenda Mapping	Intention	Motivation	None	None	0.125	0	0	0	MIT
23	Week 4	[Set clear agenda and invite collaboration.]	Support change/ persistence	Support	Environment	Build Support	None	0.125	0.25	0.142857	0	BCT
23	Week 4	Hi [participant]. This is your coach, [name], from the LiveWell program. I’m calling for our weekly call. It should take about 30 minutes. Is that alright?	Permission to provide information and advice	Support	Environment	Build Support	None	0.125	0.25	0.142857	0	MIT
23	Week 4	Today, we are scheduled to review 2 lessons, how using the daily check in went, and any other goals from last week. We will also complete your personal Wellness Plan. Is there anything else you would like to cover?	Agenda Mapping	Intention	Motivation	Application Use	None	0.125	0	0.142857	0	MIT
23	Week 4	Today, we are scheduled to review 2 lessons, how using the daily check in went, and any other goals from last week. We will also complete your personal Wellness Plan. Is there anything else you would like to cover?	Emphasize Autonomy	Self-Efficacy	Motivation	Application Use	None	0.125	0	0.142857	0	MIT
23	Week 4	Any questions or concerns about using the application? Does your personalized content [anchors, medications, psychiatrist] look up to date?	Emphasize Autonomy	Self-Efficacy	Motivation	Application Use	None	0.125	0	0.142857	0	MIT
23	Week 4	[Remember that success and failure depend on motivation and volition. Keep this in mind in mind while discussing performance.]	DARN Questions	Attitudes & Perceptions	Motivation	MSS/Medication/Sleep/Routine/Application Use	Episodes/Symptoms/Quality of Life	0.125	0.25	0.142857	0.5	MIT
23	Week 4	[Remember that success and failure depend on motivation and volition. Keep this in mind in mind while discussing performance.]	Review behavior goals	Adjustment	Volition	MSS/Medication/Sleep/Routine/Application Use	Episodes/Symptoms/Quality of Life	0.125	0.25	0.142857	0.5	BCT
24	Week 4	Let’s talk about how things are going. Based on the data I have, it looks like [summarize dashboard]. Does that sound right?	Feedback On Behavior	Evaluation	Volition	MSS/Medication/Sleep/Routine/Application Use	Episodes/Symptoms	0.0833333	0.142857	0.0714286	0.166667	BCT
24	Week 4	Last time your goal was to [summarize goal]. To what extent were you able to do this?	Review behavior goals	Adjustment	Volition	MSS/Medication/Sleep/Routine/Application Use	None	0.0833333	0.142857	0.0714286	0	BCT
24	Week 4	If goal met: Good for you! What do you think helped?	Social reward [positive reinforcement]	Reinforcement	Environment	MSS/Medication/Sleep/Routine/Application Use	None	0.0833333	0.142857	0.0714286	0	BCT
24	Week 4	If goal met: Good for you! What do you think helped?	Open-Ended Questions	Support	Environment	MSS/Medication/Sleep/Routine/Application Use	None	0.0833333	0.142857	0.0714286	0	MIT
24	Week 4	Do you think that this could have any impact on [summarize hopes]?	DARN Questions	Attitudes & Perceptions	Motivation	MSS/Medication/Sleep/Routine/Application Use	Episodes/Symptoms/Quality of Life	0.0833333	0.142857	0.0714286	0.166667	MIT
24	Week 4	If goal not met: Okay. Let’s see what we can learn about this situation. What is your sense of things that got in the way?	Coping Planning	Planning	Volition	MSS/Medication/Sleep/Routine/Application Use	None	0.0833333	0.142857	0.0714286	0	BCT
24	Week 4	Review lessons. If participant did not look at them, explore what got in the way. Consider whether a motivational or volitional problem. Problem solve together.	Review behavior goals	Adjustment	Volition	Application Use	None	0.0833333	0	0.0714286	0	BCT
24	Week 4	Review lessons. If participant did not look at them, explore what got in the way. Consider whether a motivational or volitional problem. Problem solve together.	Coping Planning	Planning	Volition	Application Use	Episodes/Symptoms/Quality of Life	0.0833333	0	0.0714286	0.166667	BCT
24	Week 4	Now let’s briefly review the lessons. The Awareness section focused on learning about your personal early warning signs and symptoms of depression and mania. The Action section offered guidance about how to manage mild, moderate, and severe symptoms.	Information on application use	Knowledge	Motivation	Application Use	Episodes	0	0	0.0714286	0.166667	SAT
24	Week 4	Now let’s briefly review the lessons. The Awareness section focused on learning about your personal early warning signs and symptoms of depression and mania. The Action section offered guidance about how to manage mild, moderate, and severe symptoms. What are your thoughts and feelings about the material? Do you have any questions?	Open-Ended Questions	Support	Environment	Application Use	Episodes	0.0833333	0	0.0714286	0.166667	MIT
24	Week 4	Now let’s briefly review the lessons. The Awareness section focused on learning about your personal early warning signs and symptoms of depression and mania. The Action section offered guidance about how to manage mild, moderate, and severe symptoms. What are your thoughts and feelings about the material? Do you have any questions?	Emphasize Autonomy	Self-Efficacy	Motivation	Application Use	Episodes	0.0833333	0	0.0714286	0.166667	MIT
24	Week 4	Okay. Let’s talk about your personal Wellness Plan. I’ll enter what we come up with into the application within the next 24 hours. Go ahead and get your study phone out or put me on speaker if you’re talking on the study phone. Go to the Wellness Plan section.	Agenda Mapping	Intention	Motivation	Application Use	None	0.0833333	0	0.0714286	0	MIT
24	Week 4	My Resources First, let’s take a look at My Resources. You’ll see four buttons.	None	None	None	Application Use	None	0	0	0.0714286	0	NA
24	Week 4	• Medications: Look at Medications. Are they correct? We can change these any time.	Conserving Mental Resources	Skills	Capabilities	Medication	None	0.0833333	0.142857	0.0714286	0	BCT
25	Week 4	• Team: Now take a look at Team. Right now it should have your psychiatrist’s name and phone number. Is this correct? Who else will be a support? Anyone you’d like to add?	Social Support (Unspecified)	Support	Environment	Build Support	None	0.0909091	0.111111	0.0909091	0.0909091	BCT
25	Week 4	• Skills: My Skills will populate automatically for you whenever you read about a skill in the Toolbox and select to save it into your Wellness Plan.	Conserving Mental Resources	Skills	Capabilities	Application Use	None	0.0909091	0	0.0909091	0.0909091	BCT
25	Week 4	• Charts: My Charts will also automatically populate for you based on what you report in your daily check-ins.	Discrepancy Between Current Behavior And Goal	Evaluation	Volition	Application Use	None	0.0909091	0	0.0909091	0.0909091	BCT
25	Week 4	Review and create goals for each area. Anticipate most likely barriers and then ways to get back on track (i.e., if/then statements).	Review behavior goals	Adjustment	Volition	Sleep/Medication/Routine/Healthy Habits/Manage Stress/Build Support	None	0.0909091	0.111111	0.0909091	0.0909091	BCT
25	Week 4	Review and create goals for each area. Anticipate most likely barriers and then ways to get back on track (i.e., if/then statements).	Process Goal	Goal Setting	Volition	Sleep/Medication/Routine/Healthy Habits/Manage Stress/Build Support	None	0.0909091	0.111111	0.0909091	0.0909091	BCT
25	Week 4	Review and create goals for each area. Anticipate most likely barriers and then ways to get back on track (i.e., if/then statements).	Coping Planning	Planning	Volition	Sleep/Medication/Routine/Healthy Habits/Manage Stress/Build Support	None	0.0909091	0.111111	0.0909091	0.0909091	BCT
25	Week 4	Review and create goals for each area. Anticipate most likely barriers and then ways to get back on track (i.e., if/then statements).	Implementation Intentions	Planning	Volition	Sleep/Medication/Routine/Healthy Habits/Manage Stress/Build Support	None	0.0909091	0.111111	0.0909091	0.0909091	BCT
25	Week 4	First let’s look at the most important areas, which we’ve already been working on: Sleep, Medications, and Routine. You’ll see your targets in there that we set during the phone training. Do these still seem reasonable?	Review behavior goals	Adjustment	Volition	Sleep/Medication/Routine	None	0.0909091	0.111111	0.0909091	0.0909091	BCT
25	Week 4	What is the most likely way you might get off track with [each target separately]? What will you do to get back on track with [each target separately]?	Coping Planning	Planning	Volition	Sleep/Medication/Routine	None	0.0909091	0.111111	0.0909091	0.0909091	BCT
25	Week 4	Now let’s look at Attend, Tranquil, and Social. Let’s come up with some goals and some ideas to stay on track. What helps you stay well in terms of [each target separately]?	Process Goal	Goal Setting	Volition	Healthy Habits/Manage Stress/Build Support	None	0.0909091	0.111111	0.0909091	0.0909091	BCT
25	Week 4	What is the most likely way you might get off track with [each target separately]? What will you do to get back on track with [each target separately]?	Coping Planning	Planning	Volition	Healthy Habits/Manage Stress/Build Support	None	0.0909091	0.111111	0.0909091	0.0909091	BCT
26	Week 4	When might you refer to this section of your application? When might it be most useful?	Consider Change Options	Planning	Volition	Application Use	Episodes/Symptoms/Quality of Life	0.333333	0	0.333333	0.333333	MIT
26	Week 4	Awareness and Action Now let’s take a look at awareness and action. First take a look at your anchors. You came up with those during the application training when you came in and met with me.	Agenda Mapping	Intention	Motivation	MSS	Episodes/Symptoms	0.333333	0.5	0.333333	0.333333	MIT
26	Week 4	Based on what you have learned about bipolar disorder, and about yourself, you may want to make changes. Is there anything you’d like to add, remove, or re-word?	Guided Discovery	Insight	Motivation	MSS	Episodes/Symptoms	0.333333	0.5	0.333333	0.333333	CTT
27	Week 4	Now take a look at Plan. There are some generic suggestions in there right now. Let’s change these to suit you. Pick one, two, or three things you might do when… [refer to Wellness Rating Scale]	Action Planning	Planning	Volition	MSS	Episodes/Symptoms	0.333333	1	0.333333	0.5	BCT
27	Week 4	When might you refer to this section of your application? When might it be most useful?	Consider Change Options	Planning	Volition	Application Use	Episodes/Symptoms/Quality of Life	0.333333	0	0.333333	0.5	MIT
27	Week 4	I will update your application with the information we discussed today. Please let me know if anything looks incorrect.	Social Support (Practical)	Support	Environment	Application Use	None	0.333333	0	0.333333	0	BCT
28	Week 4	So from this point forward, we recommend you use your Wellness Plan on a regular basis. The Daily Check Ins and Daily Reviews will help you do this. But be sure you’re on track knowing how you want to Reduce Risk when you are doing well and Take Action whenever you have symptoms.	Credible Source	Norms	Motivation	Application Use	None	0.111111	0	0.111111	0	BCT
28	Week 4	So from this point forward, we recommend you use your Wellness Plan on a regular basis. The Daily Check Ins and Daily Reviews will help you do this. But be sure you’re on track knowing how you want to Reduce Risk when you are doing well and Take Action whenever you have symptoms.	Coping Planning	Planning	Volition	Sleep/Medication/Healthy Habits/Routine/Manage Stress/Build Support	Symptoms	0.111111	0.125	0.111111	0.5	BCT
28	Week 4	So from this point forward, we recommend you use your Wellness Plan on a regular basis. The Daily Check Ins and Daily Reviews will help you do this. But be sure you’re on track knowing how you want to Reduce Risk when you are doing well and Take Action whenever you have symptoms.	Action Planning	Planning	Volition	MSS	Episodes	0.111111	0.125	0.111111	0.5	BCT
28	Week 4	Based on your data today [highlight priority from dashboard], how might you use the application in the week ahead?	Feedback On Behavior	Evaluation	Volition	MSS/Medication/Sleep/Routine/Application Use	None	0.111111	0.125	0.111111	0	BCT
28	Week 4	Based on your data today [highlight priority from dashboard], how might you use the application in the week ahead?	Brainstorming	Planning	Volition	MSS/Medication/Sleep/Routine/Application Use	None	0.111111	0.125	0.111111	0	MIT
28	Week 4	Okay, so we will talk in two weeks. Can we set a time now?	Action Planning	Planning	Volition	Build Support	None	0.111111	0.125	0.111111	0	BCT
28	Week 4	If anything comes up before then, please feel free to call me. Thanks for talking with me today.	Coping Planning	Planning	Volition	Build Support	None	0.111111	0.125	0.111111	0	BCT
28	Week 4	If anything comes up before then, please feel free to call me. Thanks for talking with me today.	Social Support (Unspecified)	Support	Environment	Build Support	None	0.111111	0.125	0.111111	0	BCT
28	Week 4	If anything comes up before then, please feel free to call me. Thanks for talking with me today.	Affirmation	Self-Efficacy	Motivation	Build Support	None	0.111111	0.125	0.111111	0	MIT
29	Week 6	[Set clear agenda and invite collaboration.]	Agenda Mapping	Intention	Motivation	None	None	0.125	0	0	0	MIT
29	Week 6	[Set clear agenda and invite collaboration.]	Support change/ persistence	Support	Environment	Build Support	None	0.125	0.25	0.142857	0	BCT
29	Week 6	Hi [participant]. This is your coach, [name], from the LiveWell program. I’m calling for our weekly call. It should take about 15 minutes. Is that alright?	Permission to provide information and advice	Support	Environment	Build Support	None	0.125	0.25	0.142857	0	MIT
29	Week 6	Today, we are scheduled to review 2 lessons, how using the daily check in went, and any other goals from last week. Is there anything else you would like to cover?	Agenda Mapping	Intention	Motivation	Application Use	None	0.125	0	0.142857	0	MIT
29	Week 6	Today, we are scheduled to review 2 lessons, how using the daily check in went, and any other goals from last week. Is there anything else you would like to cover?	Emphasize Autonomy	Self-Efficacy	Motivation	Application Use	None	0.125	0	0.142857	0	MIT
29	Week 6	Any questions or concerns about using the application?	Emphasize Autonomy	Self-Efficacy	Motivation	Application Use	None	0.125	0	0.142857	0	MIT
29	Week 6	[Remember that success and failure depend on motivation and volition. Keep this in mind in mind while discussing performance.]	DARN Questions	Attitudes & Perceptions	Motivation	MSS/Medication/Sleep/Routine/Application Use	Episodes/Symptoms/Quality of Life	0.125	0.25	0.142857	0.5	MIT
29	Week 6	[Remember that success and failure depend on motivation and volition. Keep this in mind in mind while discussing performance.]	Review behavior goals	Adjustment	Volition	MSS/Medication/Sleep/Routine/Application Use	Episodes/Symptoms/Quality of Life	0.125	0.25	0.142857	0.5	BCT
30	Week 6	Let’s talk about how things are going. Based on the data I have, it looks like [summarize dashboard]. Does that sound right?	Feedback On Behavior	Evaluation	Volition	MSS/Medication/Sleep/Routine/Application Use	Episodes/Symptoms	0.0714286	0.0769231	0.0714286	0.25	BCT
30	Week 6	Last time your goal was to [summarize goal]. To what extent were you able to do this?	Review behavior goals	Adjustment	Volition	MSS/Medication/Sleep/Routine/Application Use	None	0.0714286	0.0769231	0.0714286	0	BCT
30	Week 6	If goal met: Good for you! What do you think helped? Do you think that this could have any impact on [summarize hopes]?	Social reward [positive reinforcement]	Reinforcement	Environment	MSS/Medication/Sleep/Routine/Application Use	None	0.0714286	0.0769231	0.0714286	0	BCT
30	Week 6	If goal met: Good for you! What do you think helped? Do you think that this could have any impact on [summarize hopes]?	Open-Ended Questions	Support	Environment	MSS/Medication/Sleep/Routine/Application Use	None	0.0714286	0.0769231	0.0714286	0	MIT
30	Week 6	If goal met: Good for you! What do you think helped? Do you think that this could have any impact on [summarize hopes]?	DARN Questions	Attitudes & Perceptions	Motivation	MSS/Medication/Sleep/Routine/Application Use	Episodes/Symptoms/Quality of Life	0.0714286	0.0769231	0.0714286	0.25	MIT
30	Week 6	If goal not met: Okay. Let’s see what we can learn about this situation. What is your sense of things that got in the way?	Coping Planning	Planning	Volition	MSS/Medication/Sleep/Routine/Application Use	None	0.0714286	0.0769231	0.0714286	0	BCT
30	Week 6	[Guide participant to set goal based on dashboard data. Prioritize issues in this order: symptoms, medications, sleep, routine, and check ins. If data all within targeted parameters, encourage participant to set goal related to a target or use of the application (e.g., foundations, toolbox, wellness plan). Exchange ideas. ]	Agenda Mapping	Intention	Motivation	MSS/Medication/Sleep/Routine/Application Use	None	0.0714286	0.0769231	0.0714286	0	MIT
30	Week 6	[Guide participant to set goal based on dashboard data. Prioritize issues in this order: symptoms, medications, sleep, routine, and check ins. If data all within targeted parameters, encourage participant to set goal related to a target or use of the application (e.g., foundations, toolbox, wellness plan). Exchange ideas. ]	Brainstorming	Planning	Volition	MSS/Medication/Sleep/Routine/Application Use	None	0.0714286	0.0769231	0.0714286	0	MIT
30	Week 6	Now that you’ve had some time with it, what do you think about your Wellness Plan?	Open-Ended Questions	Support	Environment	Application Use/MSS	None	0.0714286	0.0769231	0.0714286	0	MIT
30	Week 6	Is there anything you want to change?	Emphasize Autonomy	Self-Efficacy	Motivation	Application Use/MSS	None	0.0714286	0.0769231	0.0714286	0	MIT
30	Week 6	Okay. So from this point forward, we recommend you continue using your Wellness Plan. The Daily Check-Ins and Daily Reviews will help you do this. Be sure you’re on track knowing how you want to Reduce Risk and Take Action whenever you have symptoms.	Summarize the plan	Intention	Motivation	Application Use	None	0.0714286	0	0.0714286	0	MIT
30	Week 6	Okay. So from this point forward, we recommend you continue using your Wellness Plan. The Daily Check-Ins and Daily Reviews will help you do this. Be sure you’re on track knowing how you want to Reduce Risk and Take Action whenever you have symptoms.	Action Planning	Planning	Volition	MSS/Sleep/Medication/Healthy Habits/Routine/Manage Stress/Build Support	Episodes/Symptoms	0.0714286	0.0769231	0.0714286	0.25	BCT
30	Week 6	How do you think this might help you?	Open-Ended Questions	Support	Environment	MSS/Sleep/Medication/Healthy Habits/Routine/Manage Stress/Build Support	Episodes/Symptoms/Quality of Life	0.0714286	0.0769231	0.0714286	0.25	MIT
30	Week 6	Is there anything that might make it hard to do this? What might help around this obstacle?	Coping Planning	Planning	Volition	MSS/Sleep/Medication/Healthy Habits/Routine/Manage Stress/Build Support	None	0.0714286	0.0769231	0.0714286	0	BCT
31	Week 6	We won’t talk again until your last week of actively using the application daily, which is about 2.5 months from now. That last week, a 9th foundation lesson called “Wrapping Up” will be highlighted in white to remind you to read it.	Introduce cues	Prompts	Environment	Application Use	None	0.2	0	0.166667	0.166667	BCT
31	Week 6	Also remember that if you would like to review a weekly summary of your daily check in data, you can do that using the website along with your username and password.	Information on application use	Knowledge	Motivation	Application Use	None	0	0	0.166667	0.166667	SAT
31	Week 6	I will call you to schedule a time to talk as we get closer. While we won’t have regularly scheduled calls after today, remember that you can always get help from me with using the application by calling or emailing. Also, if you would like to change any of your personalized content, please contact me.	Social Support (Practical)	Support	Environment	Build Support	None	0.2	0.25	0.166667	0.166667	BCT
31	Week 6	I will call you to schedule a time to talk as we get closer. While we won’t have regularly scheduled calls after today, remember that you can always get help from me with using the application by calling or emailing. Also, if you would like to change any of your personalized content, please contact me.	Social Support (Practical)	Support	Environment	Build Support	None	0.2	0.25	0.166667	0.166667	BCT
31	Week 6	Remember that I will be reaching out if it looks like there are problems with the watch or phone, or if it appears you are not using the application regularly.	Social Support (Practical)	Support	Environment	Build Support	None	0.2	0.25	0.166667	0.166667	BCT
31	Week 6	Thanks for talking with me today.	Affirmation	Self-Efficacy	Motivation	Build Support	None	0.2	0.25	0.166667	0.166667	MIT
32	Week 16	[Set clear agenda and invite collaboration.]	Agenda Mapping	Intention	Motivation	None	None	0.125	0	0	0	MIT
32	Week 16	[Set clear agenda and invite collaboration.]	Support change/ persistence	Support	Environment	Build Support	None	0.125	0.333333	0.142857	0	BCT
32	Week 16	Hi [participant]. This is your coach, [name], from the LiveWell program. I’m calling for our final check in. First I’d like to congratulate you on sticking with the application for four months. How does it feel?	Social reward [positive reinforcement]	Reinforcement	Environment	Application Use	None	0.125	0	0.142857	0	BCT
32	Week 16	Hi [participant]. This is your coach, [name], from the LiveWell program. I’m calling for our final check in. First I’d like to congratulate you on sticking with the application for four months. How does it feel?	Monitoring of emotional consequences	Attitudes & Perceptions	Motivation	Application Use	Episodes/Symptoms/Quality of Life	0.125	0	0.142857	0.25	BCT
32	Week 16	Today, we are scheduled to review the wrap up lesson, how using the application went, and to what extent the application helped you meet your hopes. It should take about 15 minutes.	Agenda Mapping	Intention	Motivation	Application Use	Episodes/Symptoms/Quality of Life	0.125	0	0.142857	0.25	MIT
32	Week 16	Is there anything else you would like to cover?	Emphasize Autonomy	Self-Efficacy	Motivation	Application Use	None	0.125	0	0.142857	0	MIT
32	Week 16	[Remember that success and failure depend on motivation and volition. Keep this in mind in mind while discussing performance.]	DARN Questions	Attitudes & Perceptions	Motivation	Application Use/MSS	Episodes/Symptoms/Quality of Life	0.125	0.333333	0.142857	0.25	MIT
32	Week 16	[Remember that success and failure depend on motivation and volition. Keep this in mind in mind while discussing performance.]	Review behavior goals	Adjustment	Volition	Application Use/MSS	Episodes/Symptoms/Quality of Life	0.125	0.333333	0.142857	0.25	BCT
33	Week 16	Let’s talk about how things are going. Based on the data I have, it looks like [summarize dashboard]. Does that sound right?	Feedback On Behavior	Evaluation	Volition	MSS/Medication/Sleep/Routine/Application Use	Episodes/Symptoms	0.111111	0.111111	0.111111	0.2	BCT
33	Week 16	Last time your goal was to [summarize goal]. To what extent were you able to do this?	Review behavior goals	Adjustment	Volition	MSS/Medication/Sleep/Routine/Application Use	None	0.111111	0.111111	0.111111	0	BCT
33	Week 16	If goal met: Good for you! What do you think helped?	Social reward [positive reinforcement]	Reinforcement	Environment	MSS/Medication/Sleep/Routine/Application Use	None	0.111111	0.111111	0.111111	0	BCT
33	Week 16	If goal met: Good for you! What do you think helped?	Open-Ended Questions	Support	Environment	MSS/Medication/Sleep/Routine/Application Use	None	0.111111	0.111111	0.111111	0	MIT
33	Week 16	Do you think that this could have any impact on [summarize hopes]?	DARN Questions	Attitudes & Perceptions	Motivation	MSS/Medication/Sleep/Routine/Application Use	Episodes/Symptoms/Quality of Life	0.111111	0.111111	0.111111	0.2	MIT
33	Week 16	If goal not met: Okay. Let’s see what we can learn about this situation. What is your sense of things that got in the way?	Coping Planning	Planning	Volition	MSS/Medication/Sleep/Routine/Application Use	None	0.111111	0.111111	0.111111	0	BCT
33	Week 16	Lesson The Wrapping Up lesson offered a summary of the program, asked some questions about how the program worked for you, and provided some questions about how you might best manage your bipolar disorder in the future.	None	None	None	None	None	0	0	0	0	NA
33	Week 16	LiveWell Program Did the program help you reach your hopes of [summarize hopes]?	Review outcome goals	Adjustment	Volition	MSS/Medication/Sleep/Routine/Application Use	Episodes/Symptoms/Quality of Life	0.111111	0.111111	0.111111	0.2	BCT
33	Week 16	Was anything especially helpful?	Open-Ended Questions	Support	Environment	MSS/Medication/Sleep/Routine/Application Use	Episodes/Symptoms/Quality of Life	0.111111	0.111111	0.111111	0.2	MIT
33	Week 16	What do you plan to do in the future to maintain gains and make further gains?	Brainstorming	Planning	Volition	MSS/Medication/Sleep/Routine	Episodes/Symptoms/Quality of Life	0.111111	0.111111	0.111111	0.2	MIT
34	Week 16	What do you plan to do in the future should you have any setbacks?	Coping Planning	Planning	Volition	MSS/Medication/Sleep/Routine	None	0.125	1	0.25	0.125	BCT
34	Week 16	I appreciate your taking such an active part in using the application. It has been really nice working with you. Do you have any final concerns to discuss?	Affirmation	Self-Efficacy	Motivation	None	None	0.125	0	0	0.125	MIT
34	Week 16	I appreciate your taking such an active part in using the application. It has been really nice working with you. Do you have any final concerns to discuss?	Emphasize Autonomy	Self-Efficacy	Motivation	Application Use	None	0.125	0	0.25	0.125	MIT
34	Week 16	After this point, use of the application is optional. Would you like to continue to receive notifications to check in daily? [If no, remind the participant that they can contact you at any time in the future to turn notifications back on.]	Emphasize Autonomy	Self-Efficacy	Motivation	Application Use	None	0.125	0	0.25	0.125	MIT
34	Week 16	After this point, use of the application is optional. Would you like to continue to receive notifications to check in daily? [If no, remind the participant that they can contact you at any time in the future to turn notifications back on.]	Social Support (Practical)	Support	Environment	Application Use	None	0.125	0	0.25	0.125	BCT
34	Week 16	Please carry the phone and wear the watch daily. I’ll call you if there seems to be a problem with the watch or phone. We will be in touch to schedule an appointment to return the equipment.	Process Goal	Goal Setting	Volition	None	None	0.125	0	0	0.125	BCT
34	Week 16	Please carry the phone and wear the watch daily. I’ll call you if there seems to be a problem with the watch or phone. We will be in touch to schedule an appointment to return the equipment.	Social Support (Practical)	Support	Environment	None	None	0.125	0	0	0.125	BCT
34	Week 16	Thanks for talking with me today. I wish you all the best moving forwards.	Affirmation	Self-Efficacy	Motivation	None	None	0.125	0	0	0.125	MIT

## Sheet: Determinant Definitions
Domains	Determinants	Determinant Definitions
Motivation	Identity	Self-perception of personal characteristics, social roles and types that form a set of standards guiding behavior.
	Norms	Beliefs about whether others would approve or disapprove of a behavior (subjective) and desire to comply with others (compliance). Beliefs about whether others engage in a behavior (descriptive) and desire to be like others (identification).
	Attitudes	Beliefs about the tangible costs and benefits (instrumental) and emotional consequences (affective) of a engaging in a behavior.
	Perceptions	Beliefs about one’s susceptibility to a health condition and the severity of the health condition (risk susceptibility and severity).
	Insight	Awareness of having a health condition, presence of symptoms and their consequences, and need for treatment.
	Knowledge	Awareness of information necessary to support active participation in management of a health condition.
	Self-Efficacy	Beliefs about personal ability to perform a target behavior.
	Intention	Explicit decision to engage in a target behavior to achieve an outcome.
Volition	Goal Setting	Identification of a target behavior to work toward to achieve an outcome.
	Planning	Specific plans for engaging in a target behavior (task) or overcoming obstacles to engaging in a target behavior (coping).
	Monitoring	Maintaining awareness of engagement in a target behavior.
	Evaluation	Detecting degree of alignment between actual behavior and target behavior.
	Adjustment	Based on monitoring and evaluation: acknowledge success and maintain or refocus current goals and plans; or understand problems, identify solutions and make changes in current goals and plans.
	Practice	Repetition of an action or its elements to learn or improve a capability.
Environment	Support & Obstruction	Direct informational, emotional, and/or tangible physical input from others that facilitates or hinders engagement in a behavior.
	Resources & Constraints	Physical conditions of a situation that support or hinder engagement in a behavior.
	Reinforcement	Increasing the probability of a behavior by arranging a contingency between the behavior and a consequence that follows the behavior.
	Prompts	Physical or social stimulus that acts as a reminder to engage in a behavior.
Capabilities	Executive Function	Cognitive capacities such as working memory, inhibitory control, and mental flexibility.
	Skills	Abilities acquired or developed through practice.
